# Supplementary material for: RNA-seq reveals role of cell-cycle regulating genes in the pathogenicity of a field very virulent infectious bursal disease virus
Source: Front Vet Sci. 2024 Feb 1;11:1334586. doi: 10.3389/fvets.2024.1334586 (PMC10867150; doi:10.3389/fvets.2024.1334586)
Supplement: Supplementary file 1 [file Table_1.XLSX]

## Sheet: sheet1
Table S1. Summary of the transcriptome data in the infected and uninfected group
Items	Infection group	Uninfected group
Raw reads	49467220	52202513
Clean reads	48627561	51401146
Error rate(%)	0.0249	0.0247
Q20(%)	97.977	98.083
Q30(%)	94.263	94.45
Multiple mapped	1,215,424(2.5%)	1,265,213(2.46%)
Uniquely mapped	43,053,636(88.53%)	45,716,351(88.94%)
