# Supplementary material for: RNA-seq reveals role of cell-cycle regulating genes in the pathogenicity of a field very virulent infectious bursal disease virus
Source: Front Vet Sci. 2024 Feb 1;11:1334586. doi: 10.3389/fvets.2024.1334586 (PMC10867150; doi:10.3389/fvets.2024.1334586)
Supplement: Supplementary file 2 [file Table_2.XLSX]

## Sheet: Sheet1
Table S2. Differentially expressed genes in the infected VS. uninfected group. (The cutoff is set at 1.5-fold change and p < 0.05)
Gene_id	Gene name	Gene description	FC(infected/uninfected )	P-value	Regulate
gene-A1CF	A1CF	APOBEC1 complementation factor, transcript variant X1	3.054	0.00142233	up
gene-AACS	AACS	acetoacetyl-CoA synthetase	0.568	3.27822e-07	down
gene-AADACL4L4	AADACL4L4	uncharacterized gene	4.513	0.0979366	up
gene-AATF	AATF	apoptosis antagonizing transcription factor	0.595	1.01521e-07	down
gene-ABCA2	ABCA2	ATP binding cassette subfamily A member 2, transcript variant X1	0.58	5.63517e-09	down
gene-ABCB5	ABCB5	ATP binding cassette subfamily B member 5, transcript variant X3	2.409	3.07343e-05	up
gene-ABCB9	ABCB9	ATP binding cassette subfamily B member 9, transcript variant X1	1.627	0.00183973	up
gene-ABCC1	ABCC1	ATP binding cassette subfamily C member 1	0.655	1.23957e-08	down
gene-ABCC4	ABCC4	ATP binding cassette subfamily C member 4	0.664	4.42598e-05	down
gene-ABCC5	ABCC5	ATP binding cassette subfamily C member 5, transcript variant X2	1.565	3.01e-05	up
gene-ABCC6	ABCC6	ATP binding cassette subfamily C member 6, transcript variant X1	1.813	0.0095055	up
gene-ABCF2	ABCF2	ATP binding cassette subfamily F member 2	0.464	1.21761e-21	down
gene-ABHD1	ABHD1	abhydrolase domain containing 1, transcript variant X1	1.533	0.000241462	up
gene-ABHD12B	ABHD12B	abhydrolase domain containing 12B, transcript variant X1	2.265	4.76817e-08	up
gene-ABHD14A	ABHD14A	abhydrolase domain containing 14A	7.324	5.04623e-05	up
gene-ABHD18	ABHD18	abhydrolase domain containing 18	1.616	5.1167e-05	up
gene-ABHD8	ABHD8	abhydrolase domain containing 8	0.427	0.0191677	down
gene-ABI2	ABI2	abl interactor 2, transcript variant X1	0.603	9.76757e-14	down
gene-ABI3BP	ABI3BP	ABI family member 3 binding protein, transcript variant X1	2.125	0.0246649	up
gene-ABLIM2	ABLIM2	actin binding LIM protein family member 2, transcript variant X1	1.829	0.0111947	up
gene-ABR	ABR	active BCR-related, transcript variant X1	0.581	2.41316e-10	down
gene-ABRA	ABRA	actin binding Rho activating protein	5.294	0.00077718	up
gene-ACAA2	ACAA2	acetyl-CoA acyltransferase 2	0.535	1.28297e-05	down
gene-ACACA	ACACA	acetyl-CoA carboxylase alpha, transcript variant X2	0.664	8.19376e-08	down
gene-ACACB	ACACB	acetyl-CoA carboxylase beta	3.245	5.90498e-05	up
gene-ACAD6L	ACAD6L	acyl coa dehydrogenase 6-like, transcript variant X1	1.826	2.42098e-06	up
gene-ACAP2	ACAP2	ArfGAP with coiled-coil, ankyrin repeat and PH domains 2, transcript variant X1	0.551	1.21358e-06	down
gene-ACAP3	ACAP3	ArfGAP with coiled-coil, ankyrin repeat and PH domains 3, transcript variant X1	1.825	8.538e-07	up
gene-ACAT1	ACAT1	acetyl-CoA acetyltransferase 1	0.532	4.8076e-12	down
gene-ACBD4	ACBD4	acyl-CoA binding domain containing 4, transcript variant X1	1.548	0.000403231	up
gene-ACE	ACE	angiotensin I converting enzyme	2.447	0.000407726	up
gene-ACE2	ACE2	angiotensin I converting enzyme 2	1.945	0.000939939	up
gene-ACKR3	ACKR3	atypical chemokine receptor 3	1.685	0.00627042	up
gene-ACKR4	ACKR4	atypical chemokine receptor 4	1.762	0.0389058	up
gene-ACLY	ACLY	ATP citrate lyase, transcript variant X6	0.515	1.61896e-15	down
gene-ACO2	ACO2	aconitase 2	0.534	3.02936e-11	down
gene-ACOD1	ACOD1	aconitate decarboxylase 1	2.538	0.000191174	up
gene-ACP1	ACP1	acid phosphatase 1, soluble	0.654	7.44708e-07	down
gene-ACP5	ACP5	acid phosphatase 5, tartrate resistant	1.65	6.66725e-08	up
gene-ACSL1	ACSL1	acyl-CoA synthetase long-chain family member 1, transcript variant X2	2.303	1.54199e-05	up
gene-ACSL5	ACSL5	acyl-CoA synthetase long-chain family member 5	0.665	4.16475e-06	down
gene-ACSS3	ACSS3	acyl-CoA synthetase short-chain family member 3, transcript variant X1	1.694	0.0430881	up
gene-ACTA1	ACTA1	actin, alpha 1, skeletal muscle	5.193	3.03004e-101	up
gene-ACTB	ACTB	actin, beta	0.477	7.43861e-14	down
gene-ACTBL2L	ACTBL2L	actin, beta-like 2-like, transcript variant X1	3.335	0.0742669	up
gene-ACTC1	ACTC1	actin, alpha, cardiac muscle 1	3.063	0.00162655	up
gene-ACTC2L	ACTC2L	actin, cytoplasmic 2-like, transcript variant X1	0.465	5.98243e-12	down
gene-ACTL6A	ACTL6A	actin like 6A	0.479	1.02658e-12	down
gene-ACTL7A	ACTL7A	actin-like 7A	2.553	0.0757062	up
gene-ACTN1	ACTN1	actinin, alpha 1, transcript variant X2	0.42	1.39755e-14	down
gene-ACTN2	ACTN2	actinin alpha 2	2.894	1.73623e-08	up
gene-ACTR1A	ACTR1A	ARP1 actin-related protein 1 homolog A, centractin alpha	0.599	1.50688e-08	down
gene-ACTR2	ACTR2	ARP2 actin related protein 2 homolog	0.447	8.93013e-15	down
gene-ACTR3	ACTR3	ARP3 actin related protein 3 homolog	0.531	5.3425e-18	down
gene-ACTR3B	ACTR3B	ARP3 actin related protein 3 homolog B, transcript variant X1	0.548	8.1081e-08	down
gene-ACTR6	ACTR6	ARP6 actin-related protein 6 homolog	0.601	1.5248e-10	down
gene-ACVR1C	ACVR1C	activin A receptor type 1C, transcript variant X1	2.275	0.0989332	up
gene-ADAM19	ADAM19	ADAM metallopeptidase domain 19	0.419	0.00174812	down
gene-ADAM5P	ADAM5P	ADAM metallopeptidase domain 5, pseudogene, transcript variant X3	2.224	0.0687665	up
gene-ADAMTS1	ADAMTS1	ADAM metallopeptidase with thrombospondin type 1 motif 1	3.72	9.57786e-14	up
gene-ADAMTS18	ADAMTS18	ADAM metallopeptidase with thrombospondin type 1 motif 18, transcript variant X1	2.104	0.000102948	up
gene-ADAMTS20	ADAMTS20	ADAM metallopeptidase with thrombospondin type 1 motif 20, transcript variant X1	2.255	0.089154	up
gene-ADAMTS4	ADAMTS4	ADAM metallopeptidase with thrombospondin type 1 motif 4	5.279	9.73645e-10	up
gene-ADAMTS5	ADAMTS5	ADAM metallopeptidase with thrombospondin type 1 motif 5	1.871	2.04521e-05	up
gene-ADAMTS6	ADAMTS6	ADAM metallopeptidase with thrombospondin type 1 motif 6, transcript variant X2	1.765	5.18025e-06	up
gene-ADAMTSL2L	ADAMTSL2L	ADAMTS-like protein 2-like, transcript variant X1	1.552	0.0064882	up
gene-ADAMTSL3	ADAMTSL3	ADAMTS like 3, transcript variant X3	2.434	2.1471e-08	up
gene-ADCYAP1R1	ADCYAP1R1	ADCYAP receptor type I, transcript variant X5	1.72	0.00148542	up
gene-ADD1	ADD1	adducin 1, transcript variant X1	0.603	5.98243e-12	down
gene-ADD3	ADD3	adducin 3 (gamma), transcript variant X8	0.487	1.35083e-10	down
gene-ADGRA1L	ADGRA1L	adhesion G protein-coupled receptor A1-like	2.211	0.00266818	up
gene-ADGRD2	ADGRD2	adhesion G protein-coupled receptor D2, transcript variant X2	1.761	0.0797172	up
gene-ADGRF5	ADGRF5	adhesion G protein-coupled receptor F5, transcript variant X2	2.576	0.00054439	up
gene-ADGRG4	ADGRG4	adhesion G protein-coupled receptor G4, transcript variant X2	3.093	3.83339e-06	up
gene-ADGRL4	ADGRL4	adhesion G protein-coupled receptor L4, transcript variant X1	1.784	0.0177474	up
gene-ADH5	ADH5	alcohol dehydrogenase 5 (class III), chi polypeptide	0.549	7.44503e-19	down
gene-ADI1	ADI1	acireductone dioxygenase 1	0.63	6.75827e-05	down
gene-ADK	ADK	adenosine kinase	0.534	5.81275e-11	down
gene-ADM	ADM	adrenomedullin	3.249	1.79248e-27	up
gene-ADORA3	ADORA3	adenosine A3 receptor	0.537	0.000204927	down
gene-ADPGK	ADPGK	ADP dependent glucokinase, transcript variant X1	0.523	1.17469e-08	down
gene-ADPRHL1	ADPRHL1	ADP-ribosylhydrolase like 1, transcript variant X1	2.718	5.19088e-06	up
gene-ADPRHL2	ADPRHL2	ADP-ribosylhydrolase like 2	0.614	1.79115e-10	down
gene-ADRA1D	ADRA1D	adrenoceptor alpha 1D	2.381	0.102383	up
gene-ADRB1	ADRB1	adrenoceptor beta 1	4.466	7.06779e-05	up
gene-ADSL	ADSL	adenylosuccinate lyase	0.427	2.54075e-29	down
gene-AFDN	AFDN	afadin, adherens junction formation factor, transcript variant X1	1.694	1.63988e-05	up
gene-AFMID	AFMID	arylformamidase, transcript variant X1	1.701	6.37651e-05	up
gene-AGFG1	AGFG1	ArfGAP with FG repeats 1, transcript variant X1	0.655	0.000548998	down
gene-AGK	AGK	acylglycerol kinase, transcript variant X1	0.622	0.000370208	down
gene-AGMO	AGMO	alkylglycerol monooxygenase, transcript variant X1	1.655	0.0644914	up
gene-AGPAT9L	AGPAT9L	1-acylglycerol-3-phosphate O-acyltransferase 9-like, transcript variant X1	1.961	0.000188082	up
gene-AGR2	AGR2	anterior gradient 2, protein disulphide isomerase family member	2.285	4.25421e-05	up
gene-AGTR1	AGTR1	angiotensin II receptor type 1, transcript variant X1	5.069	0.000510507	up
gene-AGTR2	AGTR2	angiotensin II receptor type 2, transcript variant X2	2.975	0.00568184	up
gene-AHCY	AHCY	adenosylhomocysteinase	0.289	3.27467e-55	down
gene-AHRR	AHRR	aryl-hydrocarbon receptor repressor	2.11	0.0714226	up
gene-AHSA1	AHSA1	activator of Hsp90 ATPase activity 1	0.662	9.63926e-06	down
gene-AIDA	AIDA	axin interactor, dorsalization associated	0.661	8.30071e-05	down
gene-AIFM1	AIFM1	apoptosis inducing factor, mitochondria associated 1	0.645	1.24271e-07	down
gene-AIMP2	AIMP2	aminoacyl tRNA synthetase complex interacting multifunctional protein 2, transcript variant X1	0.588	4.86964e-07	down
gene-AK1	AK1	adenylate kinase 1, transcript variant X1	1.572	0.0232418	up
gene-AK6	AK6	adenylate kinase 6	0.478	3.52493e-05	down
gene-AKAP13	AKAP13	A-kinase anchoring protein 13, transcript variant X1	0.595	3.3165e-08	down
gene-AKAP6	AKAP6	A-kinase anchoring protein 6, transcript variant X1	1.645	0.0109327	up
gene-AKR1A1	AKR1A1	aldo-keto reductase family 1 member A1, transcript variant X1	0.576	1.28591e-06	down
gene-AKR1B10L2	AKR1B10L2	aldo-keto reductase family 1 member B10-like 2	1.567	4.29871e-06	up
gene-AKR1D1	AKR1D1	aldo-keto reductase family 1 member D1	0.432	3.89608e-08	down
gene-AKR7A2	AKR7A2	aldo-keto reductase family 7 member A2	1.648	1.30591e-09	up
gene-AKTIP	AKTIP	AKT interacting protein, transcript variant X1	1.512	3.50268e-06	up
gene-ALAD	ALAD	aminolevulinate dehydratase	0.587	3.849e-05	down
gene-ALB	ALB	albumin	1.735	0.0559399	up
gene-ALDH1A3	ALDH1A3	aldehyde dehydrogenase 1 family member A3	2.261	0.00749968	up
gene-ALDH4A1	ALDH4A1	aldehyde dehydrogenase 4 family member A1	0.615	3.34856e-07	down
gene-ALDH6A1	ALDH6A1	aldehyde dehydrogenase 6 family member A1	0.559	2.4549e-06	down
gene-ALDOB	ALDOB	aldolase, fructose-bisphosphate B	1.671	4.60132e-06	up
gene-ALG13	ALG13	ALG13, UDP-N-acetylglucosaminyltransferase subunit	0.577	8.04281e-07	down
gene-ALG14	ALG14	ALG14, UDP-N-acetylglucosaminyltransferase subunit	0.61	0.0696584	down
gene-ALG2	ALG2	ALG2, alpha-1,3/1,6-mannosyltransferase	1.505	0.00489116	up
gene-ALOX5AP	ALOX5AP	arachidonate 5-lipoxygenase activating protein	0.649	3.18954e-05	down
gene-ALPK3	ALPK3	alpha kinase 3, transcript variant X1	2.055	0.00404539	up
gene-ALPL	ALPL	alkaline phosphatase, liver/bone/kidney	0.548	0.0525532	down
gene-ALS2CL	ALS2CL	ALS2 C-terminal like, transcript variant X1	1.754	0.00479529	up
gene-ALYREF	ALYREF	Aly/REF export factor	0.534	1.35973e-14	down
gene-AMER2	AMER2	APC membrane recruitment protein 2	1.6	0.0545961	up
gene-AMH	AMH	anti-Mullerian hormone	2.313	4.86964e-07	up
gene-AMMECR1	AMMECR1	Alport syndrome, mental retardation, midface hypoplasia and elliptocytosis chromosomal region gene 1, transcript variant X1	1.57	2.64275e-06	up
gene-AMOTL1	AMOTL1	angiomotin like 1, transcript variant X1	0.628	1.19465e-05	down
gene-AMPD1	AMPD1	adenosine monophosphate deaminase 1, transcript variant X1	2.597	0.0158109	up
gene-ANAPC1	ANAPC1	anaphase promoting complex subunit 1, transcript variant X1	0.583	1.53729e-16	down
gene-ANAPC16	ANAPC16	anaphase promoting complex subunit 16, transcript variant X3	0.61	1.20689e-08	down
gene-ANAPC2	ANAPC2	anaphase promoting complex subunit 2	0.639	3.71667e-06	down
gene-ANAPC5	ANAPC5	anaphase promoting complex subunit 5	0.539	2.35204e-09	down
gene-ANGPT1	ANGPT1	angiopoietin 1	2.924	0.000342967	up
gene-ANGPT1L	ANGPT1L	angiopoietin-related protein 1-like, transcript variant X1	3.057	0.0671945	up
gene-ANGPTL1	ANGPTL1	angiopoietin like 1	2.321	0.0474564	up
gene-ANGPTL2	ANGPTL2	angiopoietin-like 2	2.101	0.000663022	up
gene-ANKFN1	ANKFN1	ankyrin repeat and fibronectin type III domain containing 1, transcript variant X1	6.541	0.00121784	up
gene-ANKLE1	ANKLE1	ankyrin repeat and LEM domain containing 1	0.666	0.000727511	down
gene-ANKLE2	ANKLE2	ankyrin repeat and LEM domain containing 2, transcript variant X1	0.665	1.42725e-08	down
gene-ANKRA2	ANKRA2	ankyrin repeat family A member 2	0.657	0.000373053	down
gene-ANKRD1	ANKRD1	ankyrin repeat domain 1	3.406	1.9459e-06	up
gene-ANKRD10	ANKRD10	ankyrin repeat domain 10, transcript variant X1	1.745	0.000172421	up
gene-ANKRD13A	ANKRD13A	ankyrin repeat domain 13A, transcript variant X1	0.564	3.91709e-13	down
gene-ANKRD13D	ANKRD13D	ankyrin repeat domain 13D, transcript variant X1	1.595	2.96622e-06	up
gene-ANKRD2	ANKRD2	ankyrin repeat domain 2	1.675	0.0225975	up
gene-ANKRD26	ANKRD26	ankyrin repeat domain 26	1.532	0.0109347	up
gene-ANKRD39	ANKRD39	ankyrin repeat domain 39	1.711	0.00101433	up
gene-ANKRD40L	ANKRD40L	ankyrin repeat domain-containing protein 40-like, transcript variant X4	1.564	3.92987e-05	up
gene-ANKRD61	ANKRD61	ankyrin repeat domain 61	2.997	0.00572075	up
gene-ANKRD66	ANKRD66	ankyrin repeat domain 66, transcript variant X1	2.253	2.02743e-06	up
gene-ANKRD9	ANKRD9	ankyrin repeat domain 9	3.53	1.06243e-07	up
gene-ANKS4B	ANKS4B	ankyrin repeat and sterile alpha motif domain containing 4B	1.753	0.0638064	up
gene-ANLN	ANLN	anillin actin binding protein, transcript variant X1	0.472	1.02599e-11	down
gene-ANO1	ANO1	anoctamin 1, transcript variant X1	1.701	0.0399709	up
gene-ANO8	ANO8	anoctamin 8	1.611	0.000738634	up
gene-ANP32A	ANP32A	acidic nuclear phosphoprotein 32 family member A, transcript variant X1	0.637	1.70237e-14	down
gene-ANP32B	ANP32B	acidic (leucine-rich) nuclear phosphoprotein 32 family, member B, transcript variant X1	0.399	1.43114e-31	down
gene-ANP32E	ANP32E	acidic nuclear phosphoprotein 32 family member E	0.412	1.43431e-23	down
gene-ANPEP	ANPEP	alanyl aminopeptidase, membrane	1.696	1.30234e-07	up
gene-ANTXR2	ANTXR2	anthrax toxin receptor 2	0.633	0.00766681	down
gene-ANXA1	ANXA1	annexin A1, transcript variant X1	2.21	0.0818997	up
gene-ANXA13	ANXA13	annexin A13, transcript variant X1	1.626	0.037773	up
gene-ANXA5	ANXA5	annexin A5, transcript variant X3	1.53	3.31813e-09	up
gene-ANXA6	ANXA6	annexin A6	0.493	7.89991e-25	down
gene-ANXA7	ANXA7	annexin A7	1.534	0.000665237	up
gene-AOAH	AOAH	acyloxyacyl hydrolase, transcript variant X1	2.374	3.44428e-07	up
gene-AOX1	AOX1	aldehyde oxidase 1, transcript variant X1	2.985	0.000494429	up
gene-AP1B1	AP1B1	adaptor related protein complex 1 beta 1 subunit, transcript variant X1	0.627	3.90538e-07	down
gene-AP1S2	AP1S2	adaptor related protein complex 1 sigma 2 subunit, transcript variant X2	0.542	1.54303e-14	down
gene-AP2B1	AP2B1	adaptor related protein complex 2 beta 1 subunit, transcript variant X1	0.483	2.22912e-13	down
gene-AP2M1	AP2M1	adaptor related protein complex 2 mu 1 subunit, transcript variant X2	0.521	6.62083e-09	down
gene-AP3B1	AP3B1	adaptor related protein complex 3 beta 1 subunit, transcript variant X1	0.609	0.000428713	down
gene-AP3M1	AP3M1	adaptor related protein complex 3 mu 1 subunit	0.585	3.0877e-09	down
gene-APBA2	APBA2	amyloid beta precursor protein binding family A member 2, transcript variant X2	0.658	0.00315163	down
gene-APBB1IP	APBB1IP	amyloid beta precursor protein binding family B member 1 interacting protein	0.395	7.7289e-19	down
gene-APBB2	APBB2	amyloid beta precursor protein binding family B member 2, transcript variant X5	1.522	0.007075	up
gene-API5	API5	apoptosis inhibitor 5	0.615	1.21162e-07	down
gene-APOA1	APOA1	apolipoprotein A1	4.118	1.07165e-51	up
gene-APOA4	APOA4	apolipoprotein A4	2.601	5.00472e-07	up
gene-APOB	APOB	apolipoprotein B	2.478	2.56778e-08	up
gene-APOBEC2	APOBEC2	apolipoprotein B mRNA editing enzyme catalytic subunit 2	1.928	1.64946e-08	up
gene-APOC3	APOC3	apolipoprotein C3, transcript variant X1	2.418	0.0921118	up
gene-APOH	APOH	apolipoprotein H	2.424	0.0678418	up
gene-APOLD1	APOLD1	apolipoprotein L domain containing 1	2.97	1.00739e-05	up
gene-APOO	APOO	apolipoprotein O, transcript variant X2	1.869	0.00020188	up
gene-APOOL	APOOL	apolipoprotein O like, transcript variant X1	1.537	0.000763813	up
gene-APOV1	APOV1	apovitellenin 1, transcript variant X1	22.355	1	up
gene-APRT	APRT	adenine phosphoribosyltransferase, transcript variant 1	0.586	1.31905e-08	down
gene-APTX	APTX	aprataxin	0.53	0.000129627	down
gene-AQP1	AQP1	aquaporin 1	1.761	0.05591	up
gene-AQP3	AQP3	aquaporin 3 (Gill blood group)	2.192	0.00454477	up
gene-AR	AR	androgen receptor	1.771	0.0360938	up
gene-ARCN1	ARCN1	archain 1	0.613	1.09352e-07	down
gene-ARF1	ARF1	ADP ribosylation factor 1	0.639	6.53624e-07	down
gene-ARF3	ARF3	ADP ribosylation factor 3	0.633	8.30056e-06	down
gene-ARF6	ARF6	ADP ribosylation factor 6	0.579	5.0867e-09	down
gene-ARFGAP2	ARFGAP2	ADP ribosylation factor GTPase activating protein 2, transcript variant X1	0.609	1.59255e-06	down
gene-ARFRP1	ARFRP1	ADP ribosylation factor related protein 1, transcript variant X1	0.648	0.000242774	down
gene-ARHGAP1	ARHGAP1	Rho GTPase activating protein 1, transcript variant X2	0.637	3.3165e-08	down
gene-ARHGAP11A	ARHGAP11A	Rho GTPase activating protein 11A, transcript variant X1	0.591	8.20419e-09	down
gene-ARHGAP12	ARHGAP12	Rho GTPase activating protein 12, transcript variant X1	1.755	9.20617e-07	up
gene-ARHGAP15	ARHGAP15	Rho GTPase activating protein 15, transcript variant X1	0.655	1.84216e-07	down
gene-ARHGAP19	ARHGAP19	Rho GTPase activating protein 19	0.265	6.14235e-34	down
gene-ARHGAP21	ARHGAP21	Rho GTPase activating protein 21, transcript variant X4	1.664	6.12949e-05	up
gene-ARHGAP22	ARHGAP22	Rho GTPase activating protein 22, transcript variant X1	1.586	0.000232226	up
gene-ARHGAP23	ARHGAP23	Rho GTPase activating protein 23, transcript variant X1	1.627	0.102915	up
gene-ARHGAP28	ARHGAP28	Rho GTPase activating protein 28, transcript variant X1	1.612	0.00045346	up
gene-ARHGAP39	ARHGAP39	Rho GTPase activating protein 39, transcript variant X2	0.592	1.37128e-10	down
gene-ARHGAP42	ARHGAP42	Rho GTPase activating protein 42	1.575	0.00438879	up
gene-ARHGAP45	ARHGAP45	Rho GTPase activating protein 45, transcript variant X1	0.615	1.08628e-09	down
gene-ARHGAP8	ARHGAP8	Rho GTPase activating protein 8	1.668	0.0934349	up
gene-ARHGDIA	ARHGDIA	Rho GDP dissociation inhibitor alpha, transcript variant X1	0.402	6.39594e-22	down
gene-ARHGDIB	ARHGDIB	Rho GDP dissociation inhibitor beta, transcript variant X1	0.345	2.25175e-31	down
gene-ARHGEF1	ARHGEF1	Rho guanine nucleotide exchange factor (GEF) 1, transcript variant X1	0.44	1.70666e-06	down
gene-ARHGEF10L	ARHGEF10L	Rho guanine nucleotide exchange factor 10 like, transcript variant X1	1.714	4.40433e-06	up
gene-ARHGEF17	ARHGEF17	Rho guanine nucleotide exchange factor 17	1.548	0.00144203	up
gene-ARHGEF28	ARHGEF28	Rho guanine nucleotide exchange factor 28, transcript variant X1	1.532	0.000477901	up
gene-ARHGEF38	ARHGEF38	Rho guanine nucleotide exchange factor 38, transcript variant X1	2.277	0.00548952	up
gene-ARHGEF39	ARHGEF39	rho guanine nucleotide exchange factor 39, transcript variant X2	0.279	1.11442e-21	down
gene-ARHGEF5	ARHGEF5	Rho guanine nucleotide exchange factor 5, transcript variant X1	1.746	0.00018375	up
gene-ARHGEF6	ARHGEF6	Rac/Cdc42 guanine nucleotide exchange factor 6, transcript variant X1	0.587	2.45056e-12	down
gene-ARHGEF9	ARHGEF9	Cdc42 guanine nucleotide exchange factor 9, transcript variant X1	1.649	0.06761	up
gene-ARIH1-2	ARIH1	ariadne RBR E3 ubiquitin protein ligase 1	2.013	3.2558e-08	up
gene-ARL10	ARL10	ADP ribosylation factor like GTPase 10	0.577	0.0255885	down
gene-ARL2BP	ARL2BP	ADP ribosylation factor like GTPase 2 binding protein, transcript variant X1	0.655	0.000935356	down
gene-ARL4A	ARL4A	ADP ribosylation factor like GTPase 4A, transcript variant X2	1.56	0.00112671	up
gene-ARL4C	ARL4C	ADP ribosylation factor like GTPase 4C	0.574	1.35233e-12	down
gene-ARL6IP1	ARL6IP1	ADP ribosylation factor like GTPase 6 interacting protein 1	0.554	7.03884e-10	down
gene-ARL8BL	ARL8BL	ADP-ribosylation factor-like 8B-like, transcript variant X1	2.134	0.0121171	up
gene-ARMC6	ARMC6	armadillo repeat containing 6, transcript variant X1	0.636	2.92553e-06	down
gene-ARPC2	ARPC2	actin related protein 2/3 complex subunit 2	0.58	4.74583e-10	down
gene-ARPC3	ARPC3	actin related protein 2/3 complex subunit 3	0.642	4.02409e-10	down
gene-ARPC5	ARPC5	actin related protein 2/3 complex subunit 5	0.544	5.98243e-12	down
gene-ARPP21	ARPP21	cAMP regulated phosphoprotein 21, transcript variant X8	1.691	4.26103e-10	up
gene-ARRDC1	ARRDC1	arrestin domain containing 1	2.131	3.66879e-21	up
gene-ARSI	ARSI	arylsulfatase family member I	0.663	0.0719334	down
gene-ART1	ART1	ADP-ribosyltransferase 1	3.761	0.000634744	up
gene-ARTN	ARTN	artemin, transcript variant X1	3.227	0.102282	up
gene-ARX	ARX	aristaless related homeobox, transcript variant X1	4.699	0.00244534	up
gene-ASB11	ASB11	ankyrin repeat and SOCS box containing 11, transcript variant X1	2.092	6.89446e-05	up
gene-ASB12	ASB12	ankyrin repeat and SOCS box containing 12, transcript variant X3	3.839	0.000214414	up
gene-ASCC3	ASCC3	activating signal cointegrator 1 complex subunit 3	0.662	2.40688e-05	down
gene-ASCL1	ASCL1	achaete-scute family bHLH transcription factor 1	1.619	0.0718313	up
gene-ASCL4	ASCL4	achaete-scute family bHLH transcription factor 4	0.423	6.03589e-19	down
gene-ASF1A	ASF1A	anti-silencing function 1A histone chaperone	0.619	4.12413e-07	down
gene-ASNS	ASNS	asparagine synthetase (glutamine-hydrolyzing)	0.485	1.17447e-18	down
gene-ASPG	ASPG	asparaginase, transcript variant X1	0.598	9.371e-05	down
gene-ASPM	ASPM	abnormal spindle microtubule assembly, transcript variant X1	0.445	6.96781e-15	down
gene-ASPN	ASPN	asporin	1.889	0.0747624	up
gene-ASS1	ASS1	argininosuccinate synthase 1	1.908	2.03794e-10	up
gene-ASTE1	ASTE1	asteroid homolog 1 (Drosophila), transcript variant X1	1.558	0.000122338	up
gene-ATAD2	ATAD2	ATPase family, AAA domain containing 2, transcript variant X1	0.499	6.58923e-23	down
gene-ATAD3A	ATAD3A	ATPase family, AAA domain containing 3A	0.656	5.2121e-06	down
gene-ATAD5	ATAD5	ATPase family, AAA domain containing 5, transcript variant X1	0.633	0.000141898	down
gene-ATCAY	ATCAY	ATCAY, caytaxin, transcript variant X1	0.343	0.00154344	down
gene-ATF1	ATF1	activating transcription factor 1, transcript variant X1	0.542	1.1654e-08	down
gene-ATF3	ATF3	activating transcription factor 3, transcript variant X1	2.515	6.13274e-16	up
gene-ATG10	ATG10	autophagy related 10, transcript variant X2	0.434	2.74249e-05	down
gene-ATG9B	ATG9B	autophagy related 9B, transcript variant X1	1.58	0.0645176	up
gene-ATIC	ATIC	5-aminoimidazole-4-carboxamide ribonucleotide formyltransferase/IMP cyclohydrolase	0.327	2.15564e-34	down
gene-ATOH1	ATOH1	atonal homolog 1 (Drosophila)	4.353	0.092207	up
gene-ATOH8	ATOH8	atonal bHLH transcription factor 8	2.56	0.0486949	up
gene-ATOX1	ATOX1	antioxidant 1 copper chaperone	0.558	3.02662e-09	down
gene-ATP10B	ATP10B	ATPase phospholipid transporting 10B (putative), transcript variant X1	1.691	3.61007e-06	up
gene-ATP10D	ATP10D	ATPase phospholipid transporting 10D (putative), transcript variant X2	1.709	0.000288897	up
gene-ATP13A4	ATP13A4	ATPase 13A4	3.494	0.0156795	up
gene-ATP1B4	ATP1B4	ATPase Na+/K+ transporting family member beta 4	2.954	0.00735633	up
gene-ATP2A3	ATP2A3	ATPase sarcoplasmic/endoplasmic reticulum Ca2+ transporting 3	0.554	3.44517e-11	down
gene-ATP5A1Z	ATP5A1Z	ATP synthase, H+ transporting, mitochondrial F1 complex, alpha subunit 1, cardiac muscle	0.409	1.39787e-10	down
gene-ATP5C1	ATP5C1	ATP synthase, H+ transporting, mitochondrial F1 complex, gamma polypeptide 1, transcript variant 1	0.627	2.14682e-09	down
gene-ATP5F1	ATP5F1	ATP synthase, H+ transporting, mitochondrial Fo complex subunit B1	0.606	1.06318e-11	down
gene-ATP5F1B	ATP5F1B	ATP synthase, H+ transporting, mitochondrial F1 complex, beta polypeptide	0.662	5.17875e-08	down
gene-ATP5G3	ATP5G3	ATP synthase, H+ transporting, mitochondrial Fo complex subunit C3 (subunit 9), transcript variant 1	0.621	1.52221e-10	down
gene-ATP5I	ATP5I	ATP synthase, H+ transporting, mitochondrial Fo complex subunit E	0.555	5.73836e-08	down
gene-ATP5J	ATP5J	ATP synthase, H+ transporting, mitochondrial Fo complex subunit F6, transcript variant X2	0.656	3.23912e-07	down
gene-ATP5S	ATP5S	ATP synthase, H+ transporting, mitochondrial Fo complex subunit s (factor B)	0.363	0.000607819	down
gene-ATP6AP1	ATP6AP1	ATPase H+ transporting accessory protein 1	0.655	2.11034e-05	down
gene-ATP6V0D1	ATP6V0D1	ATPase H+ transporting V0 subunit d1, transcript variant X1	0.63	7.80744e-08	down
gene-ATP6V0D2	ATP6V0D2	ATPase H+ transporting V0 subunit d2	2.545	0.00555085	up
gene-ATP8A1	ATP8A1	ATPase phospholipid transporting 8A1, transcript variant X1	1.902	1.32158e-08	up
gene-ATP8B4	ATP8B4	ATPase phospholipid transporting 8B4 (putative), transcript variant X2	1.577	0.0424735	up
gene-ATPIF1	ATPIF1	ATPase inhibitory factor 1	3.628	2.54733e-51	up
gene-ATRAID	ATRAID	all-trans retinoic acid induced differentiation factor	1.728	1.83146e-06	up
gene-ATXN10	ATXN10	ataxin 10, transcript variant X1	0.634	0.000967477	down
gene-ATXN7L1	ATXN7L1	ataxin 7 like 1, transcript variant X1	1.579	7.93419e-07	up
gene-ATXN7L3	ATXN7L3	ataxin 7 like 3, transcript variant X1	0.618	1.39931e-07	down
gene-AURKA	AURKA	aurora kinase A, transcript variant X1	0.302	3.69465e-32	down
gene-AUTS2	AUTS2	autism susceptibility candidate 2, transcript variant X1	1.725	1.95749e-05	up
gene-AVD	AVD	avidin	32.574	4.64398e-26	up
gene-AVP	AVP	arginine vasopressin	2.375	0.098187	up
gene-AVPI1	AVPI1	arginine vasopressin induced 1	2.275	0.061304	up
gene-AZIN1	AZIN1	antizyme inhibitor 1	0.54	1.3944e-17	down
gene-B3GALT2	B3GALT2	beta-1,3-galactosyltransferase 2	2.194	0.0419014	up
gene-B3GALT5	B3GALT5	beta-1,3-galactosyltransferase 5	1.574	0.0939434	up
gene-B3GALT6	B3GALT6	beta-1,3-galactosyltransferase 6	0.583	0.000315546	down
gene-B3GAT2	B3GAT2	beta-1,3-glucuronyltransferase 2, transcript variant X1	1.681	0.07192	up
gene-B3GNT7	B3GNT7	UDP-GlcNAc:betaGal beta-1,3-N-acetylglucosaminyltransferase 7, transcript variant X1	2.988	3.48034e-05	up
gene-B3GNTL1	B3GNTL1	UDP-GlcNAc:betaGal beta-1,3-N-acetylglucosaminyltransferase-like 1, transcript variant X1	1.61	4.48872e-06	up
gene-B9D2	B9D2	B9 domain containing 2	0.44	0.00926895	down
gene-BAAT	BAAT	bile acid-CoA:amino acid N-acyltransferase	1.958	0.00279554	up
gene-BAG3	BAG3	BCL2 associated athanogene 3, transcript variant X1	1.867	3.26321e-08	up
gene-BAIAP2L1	BAIAP2L1	BAI1 associated protein 2 like 1	1.558	0.00971435	up
gene-BAK1	BAK1	BCL2 antagonist/killer 1	0.626	1.26438e-06	down
gene-BANF1	BANF1	barrier to autointegration factor 1, transcript variant X1	0.489	6.53794e-15	down
gene-BANK1	BANK1	B-cell scaffold protein with ankyrin repeats 1, transcript variant X1	0.663	0.0430826	down
gene-BARD1	BARD1	BRCA1 associated RING domain 1	0.4	3.35262e-21	down
gene-BAZ1B	BAZ1B	bromodomain adjacent to zinc finger domain 1B, transcript variant X1	0.491	9.73065e-27	down
gene-BAZ2B	BAZ2B	bromodomain adjacent to zinc finger domain 2B, transcript variant X1	1.723	2.44872e-06	up
gene-BBOX1	BBOX1	gamma-butyrobetaine hydroxylase 1, transcript variant X1	1.657	0.0059132	up
gene-BBS7	BBS7	Bardet-Biedl syndrome 7	0.476	4.50707e-30	down
gene-BCAR3	BCAR3	breast cancer anti-estrogen resistance 3, transcript variant X5	2.037	5.98124e-07	up
gene-BCL11A	BCL11A	B-cell CLL/lymphoma 11A, transcript variant X1	0.527	5.46777e-08	down
gene-BCL11B	BCL11B	B-cell CLL/lymphoma 11B, transcript variant X1	1.648	2.74548e-06	up
gene-BCL2L1	BCL2L1	BCL2 like 1, transcript variant X3	0.624	8.65955e-09	down
gene-BCL2L10	BCL2L10	BCL2 like 10	1.715	2.6794e-10	up
gene-BCL2L14	BCL2L14	BCL2 like 14	1.514	0.0318233	up
gene-BCL7B	BCL7B	BCL tumor suppressor 7B, transcript variant X1	0.666	0.000183688	down
gene-BCO1	BCO1	beta-carotene oxygenase 1, transcript variant X1	1.643	0.000218824	up
gene-BCS1L	BCS1L	BCS1 homolog, ubiquinol-cytochrome c reductase complex chaperone	0.596	5.36516e-05	down
gene-BDH1A	BDH1A	3-hydroxybutyrate dehydrogenase, type 1 A, transcript variant X1	0.483	1.55553e-19	down
gene-BDKRB1	BDKRB1	bradykinin receptor B1, transcript variant X1	3.585	0.00415397	up
gene-BEAN1	BEAN1	brain expressed, associated with NEDD4, 1, transcript variant X1	0.577	1.33153e-05	down
gene-BEND3	BEND3	BEN domain containing 3, transcript variant X2	0.53	0.00419463	down
gene-BEST2	BEST2	bestrophin 2	1.919	0.0757821	up
gene-BF2	BF2	Major histocompatibility complex class I antigen BF2	1.67	1.48653e-15	up
gene-BG1	BG1	BG-like antigen 1, transcript variant X1	1.625	0.0575561	up
gene-BHLHE23	BHLHE23	basic helix-loop-helix family member e23	0.659	0.00224122	down
gene-BHLHE41	BHLHE41	basic helix-loop-helix family member e41, transcript variant X1	0.456	1.28591e-06	down
gene-BHMT	BHMT	betaine--homocysteine S-methyltransferase	1.714	0.0117665	up
gene-BICC1	BICC1	BicC family RNA binding protein 1	1.592	0.0102882	up
gene-BID	BID	BH3 interacting domain death agonist, transcript variant X1	0.542	2.94122e-08	down
gene-BIRC2	BIRC2	baculoviral IAP repeat containing 2	1.686	2.46247e-15	up
gene-BIRC5	BIRC5	baculoviral IAP repeat containing 5, transcript variant 1	0.334	3.03003e-34	down
gene-BLB2	BLB2	Major histocompatibility complex class II beta chain BLB2, (similar to HLA class II, D beta chain)	1.731	7.49454e-08	up
gene-BLEC1	BLEC1	C-type lectin-like receptor 1, transcript variant X1	0.526	0.00198211	down
gene-BLK	BLK	BLK proto-oncogene, Src family tyrosine kinase, transcript variant X1	0.594	6.06329e-05	down
gene-BLM	BLM	Bloom syndrome RecQ like helicase	0.658	2.44642e-06	down
gene-BLMH	BLMH	bleomycin hydrolase	0.444	1.93613e-20	down
gene-BLNK	BLNK	B-cell linker, transcript variant X1	0.618	0.00387369	down
gene-BMP2K	BMP2K	BMP2 inducible kinase, transcript variant X1	0.649	1.45204e-11	down
gene-BMP5	BMP5	bone morphogenetic protein 5	1.756	0.0487331	up
gene-BMPER	BMPER	BMP binding endothelial regulator	3.38	9.94415e-06	up
gene-BMPR1B	BMPR1B	bone morphogenetic protein receptor type 1B, transcript variant X2	1.611	0.0158304	up
gene-BMS1	BMS1	BMS1, ribosome biogenesis factor, transcript variant X1	0.648	1.4169e-07	down
gene-BNIP3L	BNIP3L	BCL2 interacting protein 3 like	0.658	1.45269e-06	down
gene-BOC	BOC	BOC cell adhesion associated, oncogene regulated, transcript variant X1	0.652	3.02e-05	down
gene-BOK	BOK	BOK, BCL2 family apoptosis regulator	0.589	5.23517e-09	down
gene-BOLA3	BOLA3	bolA family member 3	1.656	0.000183854	up
gene-BOP1	BOP1	block of proliferation 1, transcript variant X1	0.567	1.37684e-09	down
gene-BORCS6	BORCS6	BLOC-1 related complex subunit 6	1.938	6.13577e-08	up
gene-BORL4	BORL4	borealin-like 4, transcript variant X1	0.624	1.15099e-12	down
gene-BPNT1	BPNT1	3'(2'), 5'-bisphosphate nucleotidase 1, transcript variant X1	0.585	1.23086e-06	down
gene-BRCA1	BRCA1	BRCA1, DNA repair associated, transcript variant X2	0.65	0.00558908	down
gene-BRCA2	BRCA2	BRCA2, DNA repair associated, transcript variant X1	0.637	0.00496894	down
gene-BRCC3	BRCC3	BRCA1/BRCA2-containing complex subunit 3	0.619	2.28823e-06	down
gene-BRE	BRE	brain and reproductive organ-expressed (TNFRSF1A modulator)	0.463	2.79838e-19	down
gene-BRIP1	BRIP1	BRCA1 interacting protein C-terminal helicase 1, transcript variant X1	0.543	7.46141e-05	down
gene-BRIX1	BRIX1	BRX1, biogenesis of ribosomes	0.621	0.000322338	down
gene-BSN	BSN	bassoon presynaptic cytomatrix protein, transcript variant X3	0.593	5.70561e-05	down
gene-BST1	BST1	bone marrow stromal cell antigen 1	1.744	0.000356557	up
gene-BTD	BTD	biotinidase	0.646	0.0641943	down
gene-BTF3	BTF3	basic transcription factor 3	0.441	5.64216e-12	down
gene-BTF3L4	BTF3L4	basic transcription factor 3 like 4	0.546	7.68601e-14	down
gene-BTK	BTK	Bruton tyrosine kinase, transcript variant X1	0.612	1.22161e-06	down
gene-BUB1	BUB1	BUB1 mitotic checkpoint serine/threonine kinase	0.278	5.61255e-56	down
gene-BUB1B	BUB1B	BUB1 mitotic checkpoint serine/threonine kinase B	0.334	5.34231e-41	down
gene-BUB3	BUB3	BUB3, mitotic checkpoint protein, transcript variant X3	0.531	4.82083e-17	down
gene-BZW1	BZW1	basic leucine zipper and W2 domains 1	0.513	9.01029e-20	down
gene-BZW2	BZW2	basic leucine zipper and W2 domains 2, transcript variant X1	0.544	8.51863e-18	down
gene-C10H15orf40	C10H15orf40	chromosome 10 C15orf40 homolog, transcript variant X1	1.58	1.7719e-05	up
gene-C10H15ORF58	C10H15ORF58	chromosome 10 open reading frame, human C15orf58, transcript variant X1	2.312	1.02928e-12	up
gene-C10orf128	C10orf128	chromosome 10 open reading frame 128, transcript variant X1	0.633	0.000342967	down
gene-C10orf67	C10orf67	chromosome 10 open reading frame 67, transcript variant X2	2.22	0.0556099	up
gene-C11H19orf12	C11H19orf12	chromosome 11 C19orf12 homolog, transcript variant 1	1.98	7.68836e-20	up
gene-C11orf97	C11orf97	chromosome 11 open reading frame 97, transcript variant X1	0.286	0.0137855	down
gene-C14H7orf50	C14H7orf50	chromosome 14 C7orf50 homolog	0.516	7.09946e-07	down
gene-C14orf180	C14orf180	chromosome 14 open reading frame 180, transcript variant X1	2.221	0.0800801	up
gene-C14orf2	C14orf2	chromosome 14 open reading frame 2	0.594	3.39883e-07	down
gene-C15H12ORF65	C15H12ORF65	chromosome 15 open reading frame, human C12orf65	0.577	7.0017e-06	down
gene-C15orf61	C15orf61	chromosome 15 open reading frame 61	0.613	1.84683e-05	down
gene-C18H17orf62	C18H17orf62	chromosome 18 C17orf62 homolog	0.576	9.53785e-06	down
gene-C19orf70	C19orf70	chromosome 19 open reading frame 70	0.637	0.0051654	down
gene-C1D	C1D	C1D nuclear receptor corepressor, transcript variant 1	0.662	0.000154422	down
gene-C1H11ORF87	C1H11ORF87	chromosome 1 open reading frame, human C11orf87	2.55	0.0933451	up
gene-C1H12ORF73	C1H12ORF73	chromosome 1 open reading frame, human C12orf73	0.609	0.00210811	down
gene-C1orf145	C1orf145	chromosome 1 open reading frame 145	0.642	7.42367e-06	down
gene-C1QA	C1QA	complement C1q A chain	2.208	7.33229e-14	up
gene-C1QB	C1QB	complement C1q B chain	2.051	1.36319e-10	up
gene-C1QBP	C1QBP	complement C1q binding protein	0.469	8.21086e-21	down
gene-C1QC	C1QC	complement C1q C chain	2.963	2.75526e-29	up
gene-C1QL2	C1QL2	complement component 1, q subcomponent-like 2, transcript variant X2	0.248	0.0521668	down
gene-C1QTNF7	C1QTNF7	C1q and tumor necrosis factor related protein 7, transcript variant X2	1.912	0.0366343	up
gene-C1R	C1R	complement C1r	2.114	2.01299e-06	up
gene-C1S	C1S	complement C1s	2.126	2.14903e-07	up
gene-C20H20ORF24	C20H20ORF24	chromosome 20 open reading frame, human C20orf24	0.609	2.84081e-11	down
gene-C20H20ORF85	C20H20ORF85	chromosome 20 open reading frame, human C20orf85	2.803	4.52421e-07	up
gene-C21H1orf174	C21H1orf174	chromosome 21 C1orf174 homolog	0.595	0.000329797	down
gene-C22H8ORF4	C22H8ORF4	chromosome 22 open reading frame, human C8orf4	3.322	1.41672e-17	up
gene-C23H1orf216	C23H1orf216	chromosome 23 C1orf216 homolog	0.578	0.000122338	down
gene-C24H11orf34	C24H11orf34	chromosome 24 C11orf34 homolog	2.027	0.00368825	up
gene-C26H1orf116	C26H1orf116	chromosome 26 C1orf116 homolog, transcript variant X2	2.366	1.39163e-08	up
gene-C2CD3	C2CD3	C2 calcium dependent domain containing 3, transcript variant X1	0.577	2.80965e-08	down
gene-C2CD4A	C2CD4A	C2 calcium dependent domain containing 4A	3.243	1.18372e-08	up
gene-C2H7orf25	C2H7orf25	chromosome 2 C7orf25 homolog, transcript variant X1	1.6	0.00628474	up
gene-C2H8ORF37	C2H8ORF37	chromosome 2 open reading frame, human C8orf37, transcript variant X1	1.683	9.26113e-07	up
gene-C31H17orf49	C31H17orf49	chromosome 31 C17orf49 homolog, transcript variant X1	1.657	1.22953e-05	up
gene-C3H1ORF100	C3H1ORF100	chromosome 3 open reading frame, human C1orf100	3.039	0.000756114	up
gene-C3H8ORF80	C3H8ORF80	chromosome 3 open reading frame, human C8orf80, transcript variant X2	2.43	2.96346e-13	up
gene-C4A	C4A	complement C4A (Rodgers blood group), transcript variant X2	14.95	0.000837875	up
gene-C4H4ORF50	C4H4ORF50	chromosome 4 open reading frame, human C4orf50, transcript variant X3	2.17	0.00617274	up
gene-C4HCXorf57	C4HCXorf57	chromosome 4 CXorf57 homolog, transcript variant X1	0.348	3.78462e-15	down
gene-C5H11ORF9	C5H11ORF9	chromosome 5 open reading frame, human C11orf9	1.604	0.0442415	up
gene-C5H11ORF96	C5H11ORF96	chromosome 5 open reading frame, human C11orf96	3.727	5.6339e-23	up
gene-C5H14ORF105	C5H14ORF105	chromosome 5 open reading frame, human C14orf105, transcript variant X1	7.597	0.0832125	up
gene-C5H14orf166	C5H14orf166	chromosome 5 C14orf166 homolog	0.596	3.3001e-10	down
gene-C5H15orf57	C5H15orf57	chromosome 5 C15orf57 homolog	0.569	2.37086e-08	down
gene-C6H10orf54	C6H10orf54	chromosome 6 C10orf54 homolog	0.562	0.00656033	down
gene-C6H10ORF71	C6H10ORF71	chromosome 6 open reading frame, human C10orf71, transcript variant X3	3.054	2.50813e-06	up
gene-C7H21orf58	C7H21orf58	chromosome 7 C21orf58 homolog, transcript variant X2	2.199	0.00357881	up
gene-C7H2ORF76	C7H2ORF76	chromosome 7 open reading frame, human C2orf76	0.633	0.00135963	down
gene-C7orf72	C7orf72	chromosome 7 open reading frame 72, transcript variant X1	13.717	1	up
gene-C8G	C8G	complement component 8, gamma polypeptide	1.736	0.0671945	up
gene-C8H1orf168	C8H1orf168	chromosome 8 C1orf168 homolog, transcript variant X1	1.914	0.0232418	up
gene-C8H1ORF21	C8H1ORF21	chromosome 8 open reading frame, human C1orf21	1.576	0.0230484	up
gene-C9H3orf58	C9H3orf58	chromosome 9 C3orf58 homolog	1.568	0.0132337	up
gene-C9orf85	C9orf85	chromosome 9 open reading frame 85	0.6	0.000198231	down
gene-CA13	CA13	carbonic anhydrase 13	2.55	2.09003e-05	up
gene-CA3A	CA3A	carbonic anhydrase 3A	5.528	0.0198649	up
gene-CA4	CA4	carbonic anhydrase 4	4.538	0.000472001	up
gene-CAAP1	CAAP1	caspase activity and apoptosis inhibitor 1, transcript variant X1	0.557	7.17272e-05	down
gene-CAB39L	CAB39L	calcium binding protein 39 like, transcript variant X1	2.077	0.000201235	up
gene-CABLES1	CABLES1	Cdk5 and Abl enzyme substrate 1, transcript variant X1	1.581	0.00169043	up
gene-CABP2	CABP2	calcium binding protein 2, transcript variant X1	2.057	3.67943e-06	up
gene-CABYR	CABYR	calcium binding tyrosine phosphorylation regulated, transcript variant X2	35.916	1	up
gene-CACNA1I	CACNA1I	calcium voltage-gated channel subunit alpha1 I, transcript variant X1	1.666	0.033437	up
gene-CACNA1S	CACNA1S	calcium voltage-gated channel subunit alpha1 S, transcript variant X2	2.751	4.5041e-06	up
gene-CACNA2D1	CACNA2D1	calcium voltage-gated channel auxiliary subunit alpha2delta 1, transcript variant X1	2.62	0.000671037	up
gene-CACNB2	CACNB2	calcium voltage-gated channel auxiliary subunit beta 2, transcript variant X1	2.437	0.0762128	up
gene-CACNG1	CACNG1	calcium voltage-gated channel auxiliary subunit gamma 1	2.958	0.0339028	up
gene-CACYBP	CACYBP	calcyclin binding protein	0.652	1.73204e-07	down
gene-CAD	CAD	carbamoyl-phosphate synthetase 2, aspartate transcarbamylase, and dihydroorotase, transcript variant X1	0.446	1.5488e-33	down
gene-CADM1	CADM1	cell adhesion molecule 1, transcript variant X1	1.545	0.000507877	up
gene-CALCB	CALCB	calcitonin related polypeptide beta, transcript variant 2	1.806	6.40003e-11	up
gene-CALHM2	CALHM2	calcium homeostasis modulator 2	0.54	0.00705602	down
gene-CALM2	CALM2	calmodulin 2	0.471	1.47847e-26	down
gene-CAMK2B	CAMK2B	calcium/calmodulin dependent protein kinase II beta, transcript variant X1	1.513	0.000883083	up
gene-CAMSAP2	CAMSAP2	calmodulin regulated spectrin associated protein family member 2, transcript variant X1	1.509	0.00340188	up
gene-CAND1	CAND1	cullin associated and neddylation dissociated 1	0.655	5.10362e-08	down
gene-CANX	CANX	calnexin, transcript variant X1	0.542	2.55934e-15	down
gene-CAP1	CAP1	adenylate cyclase associated protein 1	0.47	2.36084e-14	down
gene-CAPN1	CAPN1	calpain 1	0.55	9.32637e-11	down
gene-CAPN14	CAPN14	calpain 14	2.048	0.0224602	up
gene-CAPN3	CAPN3	calpain 3	1.698	0.0328817	up
gene-CAPN6	CAPN6	calpain 6, transcript variant X4	1.561	0.0710165	up
gene-CAPRIN1	CAPRIN1	cell cycle associated protein 1, transcript variant X1	0.547	1.20171e-12	down
gene-CAPSL	CAPSL	calcyphosine like, transcript variant X2	1.515	0.0544516	up
gene-CAPZA1-2	CAPZA1	capping actin protein of muscle Z-line alpha subunit 1	0.541	2.06066e-12	down
gene-CAPZB	CAPZB	capping actin protein of muscle Z-line beta subunit, transcript variant X1	0.504	4.7946e-20	down
gene-CARD10	CARD10	caspase recruitment domain family member 10, transcript variant X1	0.387	0.00302396	down
gene-CARD19	CARD19	caspase recruitment domain family member 19, transcript variant X1	1.667	1.70237e-14	up
gene-CARHSP1	CARHSP1	calcium regulated heat stable protein 1	0.524	3.68066e-11	down
gene-CARMIL1	CARMIL1	capping protein regulator and myosin 1 linker 1	1.536	0.000122338	up
gene-CASKIN1	CASKIN1	CASK interacting protein 1, transcript variant X1	0.458	0.00241701	down
gene-CASP18	CASP18	initiator caspase	1.713	0.000517539	up
gene-CASP2	CASP2	caspase 2, transcript variant X1	0.652	3.32651e-06	down
gene-CASP3	CASP3	caspase 3, transcript variant X1	0.614	7.10222e-09	down
gene-CASP7	CASP7	caspase 7, transcript variant X2	1.583	7.3907e-05	up
gene-CASQ2	CASQ2	calsequestrin 2	2.765	2.45762e-05	up
gene-CASZ1	CASZ1	castor zinc finger 1, transcript variant X1	1.615	0.000439473	up
gene-CATH1	CATH1	cathelicidin-1	3.339	0.0270394	up
gene-CATHB1	CATHB1	cathelicidin-B1-like	2.457	0.042893	up
gene-CAV2	CAV2	caveolin 2	1.794	0.000692255	up
gene-CAV3	CAV3	caveolin 3	2.564	0.0792714	up
gene-CBFA2T3	CBFA2T3	CBFA2/RUNX1 translocation partner 3, transcript variant X1	1.769	8.72303e-05	up
gene-CBFB	CBFB	core-binding factor beta subunit	0.57	3.16881e-14	down
gene-CBL	CBL	Cbl proto-oncogene	0.609	2.20663e-10	down
gene-CBR4	CBR4	carbonyl reductase 4, transcript variant X4	0.5	3.43241e-08	down
gene-CBX1	CBX1	chromobox 1	0.544	4.81645e-13	down
gene-CBX3	CBX3	chromobox 3, transcript variant X1	0.578	7.86874e-20	down
gene-CBX5	CBX5	chromobox 5, transcript variant X3	0.44	3.00883e-19	down
gene-CBX6	CBX6	chromobox 6, transcript variant X1	0.449	6.81418e-12	down
gene-CBY1	CBY1	chibby family member 1, beta catenin antagonist	0.56	3.22764e-12	down
gene-CCBE1	CCBE1	collagen and calcium binding EGF domains 1, transcript variant X1	3.521	0.0446922	up
gene-CCDC102B	CCDC102B	coiled-coil domain containing 102B, transcript variant X1	8.388	0.00403064	up
gene-CCDC120	CCDC120	coiled-coil domain containing 120	0.537	0.00165577	down
gene-CCDC126	CCDC126	coiled-coil domain containing 126	0.558	4.01322e-07	down
gene-CCDC134	CCDC134	coiled-coil domain containing 134, transcript variant X1	0.654	0.0011015	down
gene-CCDC141	CCDC141	coiled-coil domain containing 141, transcript variant X1	4.619	1.79889e-06	up
gene-CCDC142	CCDC142	coiled-coil domain containing 142, transcript variant X1	2.313	8.26436e-07	up
gene-CCDC17	CCDC17	coiled-coil domain containing 17, transcript variant X1	2.359	0.0313552	up
gene-CCDC170	CCDC170	coiled-coil domain containing 170, transcript variant X1	1.691	0.0224465	up
gene-CCDC173L	CCDC173L	coiled-coil domain-containing protein 173-like, transcript variant X1	3.867	0.00621639	up
gene-CCDC177	CCDC177	coiled-coil domain containing 177	0.47	1.04626e-06	down
gene-CCDC28B	CCDC28B	coiled-coil domain containing 28B	1.563	0.000256622	up
gene-CCDC50	CCDC50	coiled-coil domain containing 50, transcript variant X1	0.484	6.82288e-13	down
gene-CCDC51	CCDC51	coiled-coil domain containing 51, transcript variant X2	0.656	0.000472834	down
gene-CCDC58	CCDC58	coiled-coil domain containing 58, transcript variant 1	0.602	0.0153749	down
gene-CCDC77	CCDC77	coiled-coil domain containing 77, transcript variant X1	0.601	0.00984509	down
gene-CCDC84	CCDC84	coiled-coil domain containing 84	1.644	0.000154744	up
gene-CCDC91	CCDC91	coiled-coil domain containing 91, transcript variant X7	1.805	0.00520751	up
gene-CCDC92B	CCDC92B	coiled-coil domain containing 92B	1.952	0.0721153	up
gene-CCDC97	CCDC97	coiled-coil domain containing 97	0.414	0.00027179	down
gene-CCK	CCK	cholecystokinin	1.614	0.00749149	up
gene-CCL17	CCL17	C-C motif chemokine ligand 17	0.58	0.0076274	down
gene-CCL19	CCL19	C-C motif chemokine ligand 19	2.747	5.6124e-13	up
gene-CCL26	CCL26	C-C motif chemokine ligand 26	5.634	5.16041e-31	up
gene-CCL4	CCL4	chemokine (C-C motif) ligand 4	3.476	9.60296e-11	up
gene-CCL4-2	CCL4	C-C motif chemokine ligand 4, transcript variant X1	4.597	2.78359e-12	up
gene-CCLI5	CCLI5	chemokine	3.388	0.036239	up
gene-CCLI7	CCLI7	chemokine	3.157	5.89041e-06	up
gene-CCLI8	CCLI8	chemokine	6.068	0.09925	up
gene-CCM2L	CCM2L	CCM2 like scaffolding protein, transcript variant X1	2.662	0.00614497	up
gene-CCNA2	CCNA2	cyclin A2	0.189	1.70185e-55	down
gene-CCNB2	CCNB2	cyclin B2, transcript variant X1	0.401	2.59303e-23	down
gene-CCNB3	CCNB3	cyclin B3, transcript variant X1	0.377	1.40034e-26	down
gene-CCND3	CCND3	cyclin D3	0.328	5.47709e-77	down
gene-CCNE2	CCNE2	cyclin E2, transcript variant X1	0.3	2.55934e-15	down
gene-CCNF	CCNF	cyclin F	0.366	2.84957e-27	down
gene-CCNI	CCNI	cyclin I, transcript variant X1	0.453	1.1345e-19	down
gene-CCNI2	CCNI2	cyclin I family member 2, transcript variant X2	0.462	1.26651e-11	down
gene-CCNJL	CCNJL	cyclin J-like, transcript variant X1	1.762	0.0504428	up
gene-CCNK	CCNK	cyclin K	0.66	7.10424e-08	down
gene-CCNL2	CCNL2	cyclin L2	1.808	2.62904e-11	up
gene-CCNT2	CCNT2	cyclin T2, transcript variant X1	1.797	2.13678e-05	up
gene-CCR4	CCR4	C-C motif chemokine receptor 4	0.602	0.0151823	down
gene-CCR5	CCR5	C-C motif chemokine receptor 5, transcript variant X1	0.588	0.0268194	down
gene-CCR7	CCR7	C-C motif chemokine receptor 7	0.459	3.29145e-12	down
gene-CCR8	CCR8	C-C motif chemokine receptor 8	0.562	0.0184307	down
gene-CCSER1	CCSER1	coiled-coil serine rich protein 1, transcript variant X1	1.537	0.0971865	up
gene-CCT2	CCT2	chaperonin containing TCP1 subunit 2	0.544	4.87757e-20	down
gene-CCT3	CCT3	chaperonin containing TCP1 subunit 3	0.636	2.23088e-07	down
gene-CCT4	CCT4	chaperonin containing TCP1 subunit 4	0.63	6.48224e-11	down
gene-CCT5	CCT5	chaperonin containing TCP1 subunit 5	0.577	2.25156e-15	down
gene-CCT6A	CCT6A	chaperonin containing TCP1 subunit 6A	0.559	5.94568e-15	down
gene-CCT7	CCT7	chaperonin containing TCP1 subunit 7	0.477	7.54496e-22	down
gene-CCT8	CCT8	chaperonin containing TCP1 subunit 8, transcript variant X1	0.641	1.28914e-08	down
gene-CD101	CD101	CD101 molecule, transcript variant X4	0.662	2.53841e-05	down
gene-CD180	CD180	CD180 molecule	0.57	0.065994	down
gene-CD1C	CD1C	CD1c molecule	0.417	0.00980293	down
gene-CD226	CD226	CD226 molecule, transcript variant X1	1.742	5.51364e-07	up
gene-CD274	CD274	CD274 molecule, transcript variant X5	2.001	1.64731e-07	up
gene-CD36	CD36	CD36 molecule, transcript variant X3	2.897	0.0619123	up
gene-CD38	CD38	CD38 molecule	0.449	0.000324704	down
gene-CD3D	CD3D	CD3d molecule	0.665	0.00129589	down
gene-CD3E	CD3E	CD3e molecule	0.594	3.77698e-06	down
gene-CD40LG	CD40LG	CD40 ligand	0.664	0.016183	down
gene-CD55	CD55	CD55 molecule (Cromer blood group), transcript variant X1	3.532	5.24096e-06	up
gene-CD7	CD7	CD7 molecule, transcript variant X5	1.926	1.06211e-06	up
gene-CD72	CD72	CD72 molecule, transcript variant X1	0.265	1.27384e-09	down
gene-CD72AG	CD72AG	CD72 antigen	0.266	1.36538e-11	down
gene-CD72AGL	CD72AGL	CD72 antigen-like	0.197	0.000865252	down
gene-CD79B	CD79B	CD79b molecule	0.46	2.27653e-20	down
gene-CD8B	CD8B	CD8b molecule	0.646	5.13156e-07	down
gene-CD99	CD99	CD99 molecule, transcript variant X1	1.586	0.0153749	up
gene-CDC14A	CDC14A	cell division cycle 14A	1.721	0.000380078	up
gene-CDC20	CDC20	cell division cycle 20	0.402	2.74273e-18	down
gene-CDC25A	CDC25A	cell division cycle 25A, transcript variant X1	0.549	7.56243e-08	down
gene-CDC42	CDC42	cell division cycle 42, transcript variant X2	0.586	2.76096e-12	down
gene-CDC42EP3	CDC42EP3	CDC42 effector protein 3, transcript variant X4	2.15	1.04965e-06	up
gene-CDC45	CDC45	cell division cycle 45, transcript variant X1	0.526	2.67369e-06	down
gene-CDC5L	CDC5L	cell division cycle 5 like	0.601	1.57073e-09	down
gene-CDC6	CDC6	cell division cycle 6	0.47	3.538e-11	down
gene-CDC7	CDC7	cell division cycle 7, transcript variant X2	0.61	0.000856381	down
gene-CDCA2	CDCA2	cell division cycle associated 2, transcript variant X2	0.426	2.37799e-16	down
gene-CDCA3	CDCA3	cell division cycle associated 3, transcript variant 1	0.475	1.17948e-12	down
gene-CDCA7	CDCA7	cell division cycle associated 7	0.238	7.5764e-57	down
gene-CDCA7L	CDCA7L	cell division cycle associated 7 like, transcript variant 1	0.441	2.95331e-22	down
gene-CDH13	CDH13	cadherin 13	1.662	0.0448567	up
gene-CDH15	CDH15	cadherin 15	2.046	0.00432865	up
gene-CDH17	CDH17	cadherin 17	1.534	0.00577839	up
gene-CDH5	CDH5	cadherin 5	1.515	0.0360091	up
gene-CDK1	CDK1	cyclin dependent kinase 1	0.376	4.2387e-40	down
gene-CDK14	CDK14	cyclin dependent kinase 14, transcript variant X1	0.629	0.00492362	down
gene-CDK2	CDK2	cyclin dependent kinase 2	0.39	3.36315e-21	down
gene-CDK2AP2	CDK2AP2	cyclin dependent kinase 2 associated protein 2, transcript variant X1	2.243	9.45116e-08	up
gene-CDKAL1	CDKAL1	CDK5 regulatory subunit associated protein 1 like 1, transcript variant X2	0.659	0.000236206	down
gene-CDKN1A	CDKN1A	cyclin dependent kinase inhibitor 1A	2.279	6.28431e-12	up
gene-CDKN1AL	CDKN1AL	cyclin dependent kinase inhibitor 1A-like, transcript variant X2	1.909	7.73768e-05	up
gene-CDKN1C	CDKN1C	cyclin dependent kinase inhibitor 1C	1.869	0.0271668	up
gene-CDKN2B	CDKN2B	cyclin dependent kinase inhibitor 2B	1.847	0.0313979	up
gene-CDKN2C	CDKN2C	cyclin dependent kinase inhibitor 2C, transcript variant X1	0.484	1.52031e-11	down
gene-CDKN3	CDKN3	cyclin dependent kinase inhibitor 3	0.312	7.07061e-15	down
gene-CDS1	CDS1	CDP-diacylglycerol synthase 1	1.62	0.043281	up
gene-CDT1	CDT1	chromatin licensing and DNA replication factor 1, transcript variant X1	0.443	2.5473e-24	down
gene-CEBPA	CEBPA	CCAAT/enhancer binding protein alpha	3.026	2.23114e-26	up
gene-CEBPB	CEBPB	CCAAT/enhancer binding protein beta	2.917	1.60693e-17	up
gene-CEBPD	CEBPD	CCAAT/enhancer binding protein delta	6.897	1.06914e-31	up
gene-CEBPZ	CEBPZ	CCAAT/enhancer binding protein zeta	0.598	4.40098e-09	down
gene-CENPE	CENPE	centromere protein E, transcript variant X1	0.46	1.42908e-17	down
gene-CENPF	CENPF	centromere protein F, transcript variant X1	0.443	9.10058e-14	down
gene-CENPH	CENPH	centromere protein H	0.348	1.39079e-22	down
gene-CENPI	CENPI	centromere protein I	0.421	1.91298e-16	down
gene-CENPK	CENPK	centromere protein K, transcript variant X1	0.292	1.66645e-26	down
gene-CENPL	CENPL	centromere protein L	0.505	1.07509e-05	down
gene-CENPM	CENPM	centromere protein M	0.449	0.00010848	down
gene-CENPN	CENPN	centromere protein N, transcript variant X1	0.365	1.03319e-15	down
gene-CENPO	CENPO	centromere protein O, transcript variant X1	0.296	5.28997e-20	down
gene-CENPP	CENPP	centromere protein P	0.375	4.26223e-17	down
gene-CENPQ	CENPQ	centromere protein Q	0.322	9.92061e-11	down
gene-CENPS	CENPS	centromere protein S	0.28	8.42779e-13	down
gene-CENPT	CENPT	centromere protein T	0.54	1.57545e-12	down
gene-CENPU	CENPU	centromere protein U	0.561	3.52571e-06	down
gene-CENPV	CENPV	centromere protein V	1.594	0.0209713	up
gene-CENPW	CENPW	centromere protein W, transcript variant X1	0.395	2.02046e-16	down
gene-CENPX	CENPX	centromere protein X	0.523	7.4752e-13	down
gene-CEP112	CEP112	centrosomal protein 112	0.614	2.634e-05	down
gene-CEP126	CEP126	centrosomal protein 126	2.912	0.0335301	up
gene-CEP128	CEP128	centrosomal protein 128, transcript variant X1	1.547	0.0194207	up
gene-CEP192	CEP192	centrosomal protein 192, transcript variant X1	0.512	1.44835e-10	down
gene-CEP350L	CEP350L	centrosome-associated protein 350-like, transcript variant X1	2.123	0.0352574	up
gene-CEP41	CEP41	centrosomal protein 41	0.59	0.00254098	down
gene-CEP55	CEP55	centrosomal protein 55, transcript variant X1	0.406	4.40244e-12	down
gene-CEP68	CEP68	centrosomal protein 68, transcript variant X1	0.57	0.001165	down
gene-CEP78	CEP78	centrosomal protein 78, transcript variant X2	0.666	0.0200197	down
gene-CEP95	CEP95	centrosomal protein 95, transcript variant X1	0.507	8.33606e-08	down
gene-CERS6	CERS6	ceramide synthase 6, transcript variant X1	1.716	0.0414828	up
gene-CES1L1	CES1L1	carboxylesterase 1 like 1	1.553	0.0269915	up
gene-CES1L2	CES1L2	carboxylesterase 1 like 2, transcript variant X1	2.422	2.11224e-10	up
gene-CETN2	CETN2	centrin 2	0.615	0.000883365	down
gene-CFD	CFD	complement factor D	1.926	9.85137e-14	up
gene-CFH	CFH	complement factor H, transcript variant X1	0.27	1.2781e-33	down
gene-CFP	CFP	complement factor properdin	1.808	0.000332102	up
gene-CFTR	CFTR	cystic fibrosis transmembrane conductance regulator, transcript variant X1	2.299	0.0310687	up
gene-CGN	CGN	cingulin	1.778	1.1955e-05	up
gene-CGRRF1	CGRRF1	cell growth regulator with ring finger domain 1, transcript variant X1	0.557	0.000525361	down
gene-CH25H	CH25H	cholesterol 25-hydroxylase	1.687	0.0131958	up
gene-CHAF1A	CHAF1A	chromatin assembly factor 1 subunit A	0.571	4.76552e-07	down
gene-CHAMP1	CHAMP1	chromosome alignment maintaining phosphoprotein 1, transcript variant X2	0.646	6.52475e-08	down
gene-CHCHD3	CHCHD3	coiled-coil-helix-coiled-coil-helix domain containing 3, transcript variant X1	0.525	2.19659e-12	down
gene-CHCHD5	CHCHD5	coiled-coil-helix-coiled-coil-helix domain containing 5, transcript variant X2	0.625	4.30766e-06	down
gene-CHCHD6	CHCHD6	coiled-coil-helix-coiled-coil-helix domain containing 6, transcript variant X1	0.636	0.00222369	down
gene-CHD1L	CHD1L	chromodomain helicase DNA binding protein 1 like, transcript variant X1	0.444	2.90701e-12	down
gene-CHD4	CHD4	chromodomain helicase DNA binding protein 4	0.549	1.93405e-15	down
gene-CHD6	CHD6	chromodomain helicase DNA binding protein 6, transcript variant X1	0.655	2.77627e-08	down
gene-CHEK1	CHEK1	checkpoint kinase 1, transcript variant X1	0.484	1.25671e-08	down
gene-CHERP	CHERP	calcium homeostasis endoplasmic reticulum protein, transcript variant X1	0.621	3.1095e-10	down
gene-CHIR-AB-502	CHIR-AB-502	immunoglobulin-like receptor CHIR-AB-502	3.807	1.87168e-08	up
gene-CHIR-IG1-5	CHIR-IG1-5	immunoglobulin-like receptor CHIR-AB1-like	2.503	0.000148846	up
gene-CHN1	CHN1	chimerin 1	0.639	0.00853473	down
gene-CHRAC1	CHRAC1	chromatin accessibility complex 1	0.554	9.68685e-08	down
gene-CHRD	CHRD	chordin, transcript variant X1	1.896	6.31457e-05	up
gene-CHRDL1	CHRDL1	chordin like 1	1.585	0.034211	up
gene-CHRND	CHRND	cholinergic receptor nicotinic delta subunit	2.36	0.00477261	up
gene-CHRNG	CHRNG	cholinergic receptor nicotinic gamma subunit	2.054	0.0342335	up
gene-CHST1	CHST1	carbohydrate sulfotransferase 1, transcript variant X2	0.496	3.95556e-09	down
gene-CHST11	CHST11	carbohydrate sulfotransferase 11	0.532	9.21325e-07	down
gene-CHST4	CHST4	carbohydrate (N-acetylglucosamine 6-O) sulfotransferase 4, transcript variant X2	1.82	0.00442413	up
gene-CHST6	CHST6	carbohydrate sulfotransferase 6	0.611	0.082857	down
gene-CHTF8	CHTF8	chromosome transmission fidelity factor 8, transcript variant 2	0.36	3.09103e-14	down
gene-CIAPIN1	CIAPIN1	cytokine induced apoptosis inhibitor 1	0.587	9.39365e-11	down
gene-CIDEA	CIDEA	cell death-inducing DFFA-like effector a	2.624	0.00838251	up
gene-CIDEC	CIDEC	cell death inducing DFFA like effector c	6.982	2.60179e-06	up
gene-CIITA	CIITA	class II major histocompatibility complex transactivator, transcript variant X1	0.647	0.000223037	down
gene-CINP	CINP	cyclin dependent kinase 2 interacting protein, transcript variant X1	0.65	0.0238105	down
gene-CIT	CIT	citron rho-interacting serine/threonine kinase, transcript variant X1	0.348	5.05611e-36	down
gene-CITED2	CITED2	Cbp/p300 interacting transactivator with Glu/Asp rich carboxy-terminal domain 2	2.657	0.000135223	up
gene-CIZ1	CIZ1	CDKN1A interacting zinc finger protein 1, transcript variant X1	0.655	1.21231e-05	down
gene-CKAP2	CKAP2	cytoskeleton associated protein 2	0.262	6.5268e-59	down
gene-CKAP2L	CKAP2L	cytoskeleton associated protein 2 like, transcript variant X1	0.619	8.20419e-09	down
gene-CKAP5	CKAP5	cytoskeleton associated protein 5, transcript variant X1	0.536	2.24168e-29	down
gene-CKLF	CKLF	chemokine like factor, transcript variant X1	0.64	0.00015712	down
gene-CKMT1A	CKMT1A	creatine kinase, mitochondrial 1A	1.618	0.0586868	up
gene-CKS1B	CKS1B	CDC28 protein kinase regulatory subunit 1B, transcript variant X1	0.414	5.62153e-17	down
gene-CKS2	CKS2	CDC28 protein kinase regulatory subunit 2	0.45	0.000756846	down
gene-CLAPS2	CLAPS2	AP-2 complex subunit sigma-like	0.642	1.14128e-06	down
gene-CLC2LL	CLC2LL	C-type lectin domain family 2 member L-like, transcript variant X1	2.366	0.0617221	up
gene-CLCA1	CLCA1	chloride channel accessory 1	3.49	0.0195576	up
gene-CLCN4	CLCN4	chloride voltage-gated channel 4	1.845	0.00290595	up
gene-CLDN10	CLDN10	claudin 10, transcript variant 1	1.636	0.0298941	up
gene-CLDN16	CLDN16	claudin 16	2.454	0.077928	up
gene-CLDN7	CLDN7	claudin 7, transcript variant X1	1.82	0.00185512	up
gene-CLEC5A	CLEC5A	C-type lectin domain family 5, member A	0.43	0.000594024	down
gene-CLIC2	CLIC2	chloride intracellular channel 2, transcript variant X1	0.642	2.07333e-07	down
gene-CLIC3	CLIC3	chloride intracellular channel 3	1.523	0.0247452	up
gene-CLN6	CLN6	ceroid-lipofuscinosis, neuronal 6, late infantile, variant	0.655	0.00482631	down
gene-CLNS1A	CLNS1A	chloride nucleotide-sensitive channel 1A	0.609	8.93565e-10	down
gene-CLSPN	CLSPN	claspin, transcript variant X1	0.364	1.80584e-22	down
gene-CLTA	CLTA	clathrin light chain A, transcript variant X1	0.527	7.53395e-09	down
gene-CLTB	CLTB	clathrin light chain B, transcript variant 1	0.644	1.948e-05	down
gene-CMPK1	CMPK1	cytidine/uridine monophosphate kinase 1	0.577	1.54605e-11	down
gene-CMPK2	CMPK2	cytidine/uridine monophosphate kinase 2	8.983	1.15429e-93	up
gene-CMTM3	CMTM3	CKLF like MARVEL transmembrane domain containing 3	0.602	1.28655e-05	down
gene-CMTM8	CMTM8	CKLF like MARVEL transmembrane domain containing 8	2.67	1.92105e-09	up
gene-CMTR1	CMTR1	cap methyltransferase 1, transcript variant X2	2.686	1.34735e-38	up
gene-CMYA5	CMYA5	cardiomyopathy associated 5	3.822	7.1292e-09	up
gene-CNDP1	CNDP1	carnosine dipeptidase 1, transcript variant X2	3.6	0.0653006	up
gene-CNGA3	CNGA3	cyclic nucleotide gated channel alpha 3	1.704	0.101519	up
gene-CNIH1	CNIH1	cornichon family AMPA receptor auxiliary protein 1	0.554	1.90771e-08	down
gene-CNKSR1	CNKSR1	connector enhancer of kinase suppressor of Ras 1, transcript variant X1	1.556	0.0717941	up
gene-CNMD	CNMD	chondromodulin	2.62	0.0118018	up
gene-CNN2	CNN2	calponin 2, transcript variant X1	0.527	1.02455e-11	down
gene-CNNM1	CNNM1	cyclin and CBS domain divalent metal cation transport mediator 1, transcript variant X2	1.783	0.0597414	up
gene-CNOT1	CNOT1	CCR4-NOT transcription complex subunit 1, transcript variant X1	0.513	1.07777e-15	down
gene-CNOT9	CNOT9	CCR4-NOT transcription complex subunit 9, transcript variant X1	0.566	2.66266e-11	down
gene-CNTFR	CNTFR	ciliary neurotrophic factor receptor, transcript variant X1	0.558	0.000329533	down
gene-CNTNAP2	CNTNAP2	contactin associated protein-like 2, transcript variant X1	2.519	3.51057e-06	up
gene-CNTNAP4	CNTNAP4	contactin associated protein like 4	25.922	1	up
gene-COBLL1	COBLL1	cordon-bleu WH2 repeat protein like 1, transcript variant X1	1.849	6.01792e-06	up
gene-COL13A1	COL13A1	collagen type XIII alpha 1 chain, transcript variant X2	1.984	0.0494715	up
gene-COL15A1	COL15A1	collagen type XV alpha 1 chain, transcript variant X1	0.611	0.00225293	down
gene-COL19A1	COL19A1	collagen type XIX alpha 1 chain, transcript variant X2	2.005	0.00273009	up
gene-COL24A1	COL24A1	collagen type XXIV alpha 1 chain, transcript variant X1	3.054	0.044749	up
gene-COL26A1	COL26A1	collagen type XXVI alpha 1 chain, transcript variant X1	1.775	0.0171859	up
gene-COL27A1	COL27A1	collagen type XXVII alpha 1 chain, transcript variant X1	1.989	2.58697e-05	up
gene-COL4A3	COL4A3	collagen type IV alpha 3 chain, transcript variant X1	1.542	0.00082436	up
gene-COL4A5	COL4A5	collagen type IV alpha 5 chain, transcript variant X1	1.538	0.0300233	up
gene-COL9A3	COL9A3	collagen type IX alpha 3 chain	3.755	8.20346e-05	up
gene-COLEC10	COLEC10	collectin subfamily member 10	0.541	0.00223873	down
gene-COPA	COPA	coatomer protein complex subunit alpha	0.579	9.28476e-08	down
gene-COPE	COPE	coatomer protein complex subunit epsilon	0.601	2.56811e-08	down
gene-COPG1	COPG1	coatomer protein complex subunit gamma 1	0.547	4.27052e-08	down
gene-COPS4	COPS4	COP9 signalosome subunit 4	0.62	1.34979e-09	down
gene-COPS8	COPS8	COP9 signalosome subunit 8, transcript variant X1	0.542	4.70027e-13	down
gene-COQ3	COQ3	coenzyme Q3, methyltransferase, transcript variant X1	0.577	0.00172419	down
gene-COQ4	COQ4	coenzyme Q4	0.665	3.9059e-05	down
gene-COQ5	COQ5	coenzyme Q5, methyltransferase	0.662	0.000214783	down
gene-CORO1C	CORO1C	coronin 1C, transcript variant 1	0.429	1.69803e-22	down
gene-CORO2A	CORO2A	coronin 2A, transcript variant X1	1.608	0.041004	up
gene-CORO6	CORO6	coronin 6, transcript variant X1	5.48	0.0068548	up
gene-COTL1	COTL1	coactosin like F-actin binding protein 1	0.503	4.38027e-09	down
gene-COX10	COX10	COX10, heme A:farnesyltransferase cytochrome c oxidase assembly factor	0.639	0.000181483	down
gene-COX4I1	COX4I1	cytochrome c oxidase subunit 4I1	0.596	9.74556e-13	down
gene-COX5A	COX5A	cytochrome c oxidase subunit 5A	0.583	3.72451e-12	down
gene-COX7A2L	COX7A2L	cytochrome c oxidase subunit 7A2 like, transcript variant X1	0.567	4.66678e-08	down
gene-COX7B	COX7B	cytochrome c oxidase subunit 7B	0.566	3.39709e-13	down
gene-COX7C	COX7C	cytochrome c oxidase subunit 7C	0.64	2.38115e-05	down
gene-CPA6	CPA6	carboxypeptidase A6, transcript variant X1	0.042	1	down
gene-CPAMD8	CPAMD8	C3 and PZP like, alpha-2-macroglobulin domain containing 8, transcript variant X1	0.657	0.000916643	down
gene-CPEB1	CPEB1	cytoplasmic polyadenylation element binding protein 1, transcript variant X1	0.549	0.000146291	down
gene-CPEB2	CPEB2	cytoplasmic polyadenylation element binding protein 2, transcript variant X1	1.817	1.78665e-06	up
gene-CPEB3	CPEB3	cytoplasmic polyadenylation element binding protein 3, transcript variant X6	2.014	0.000109198	up
gene-CPEB4	CPEB4	cytoplasmic polyadenylation element binding protein 4, transcript variant X1	1.542	5.88679e-05	up
gene-CPED1	CPED1	cadherin-like and PC-esterase domain containing 1, transcript variant X2	1.925	0.00161304	up
gene-CPLX3	CPLX3	complexin 3	3.925	0.0140936	up
gene-CPM	CPM	carboxypeptidase M	1.852	0.0038802	up
gene-CPN2	CPN2	carboxypeptidase N subunit 2	1.803	0.034829	up
gene-CPO	CPO	carboxypeptidase O	2.046	0.00588737	up
gene-CPSF2	CPSF2	cleavage and polyadenylation specific factor 2, transcript variant X1	0.614	1.10741e-08	down
gene-CPSF4	CPSF4	cleavage and polyadenylation specific factor 4	0.468	1.4088e-13	down
gene-CPZ	CPZ	carboxypeptidase Z	0.178	0.00175681	down
gene-CR1L	CR1L	complement C3b/C4b receptor 1 like	0.644	0.00301209	down
gene-CRCP	CRCP	CGRP receptor component, transcript variant X1	0.602	6.69326e-05	down
gene-CREB3L1	CREB3L1	cAMP responsive element binding protein 3 like 1, transcript variant X1	0.644	0.0198892	down
gene-CREB3L2	CREB3L2	cAMP responsive element binding protein 3 like 2, transcript variant X1	0.472	1.30899e-12	down
gene-CREB3L3	CREB3L3	cAMP responsive element binding protein 3 like 3, transcript variant X1	2.564	0.00455637	up
gene-CREB5	CREB5	cAMP responsive element binding protein 5, transcript variant X1	2.373	0.00230629	up
gene-CREBRF	CREBRF	CREB3 regulatory factor	1.635	2.17509e-08	up
gene-CREBZF	CREBZF	CREB/ATF bZIP transcription factor, transcript variant X3	1.693	1.65805e-06	up
gene-CRHR2	CRHR2	corticotropin releasing hormone receptor 2, transcript variant X1	1.653	0.0969137	up
gene-CRKL	CRKL	CRK like proto-oncogene, adaptor protein	0.562	3.78171e-11	down
gene-CRLF2	CRLF2	cytokine receptor-like factor 2	5.858	2.27119e-35	up
gene-CRYAB	CRYAB	crystallin alpha B	3.033	0.0145017	up
gene-CRYL1	CRYL1	crystallin lambda 1	0.632	0.000376275	down
gene-CS	CS	citrate synthase, transcript variant X1	0.538	2.10644e-10	down
gene-CSAD	CSAD	cysteine sulfinic acid decarboxylase, transcript variant X1	1.529	0.0058959	up
gene-CSE1L	CSE1L	chromosome segregation 1 like, transcript variant X2	0.524	8.00046e-23	down
gene-CSF1R	CSF1R	colony stimulating factor 1 receptor	0.628	7.145e-05	down
gene-CSF2RB	CSF2RB	colony stimulating factor 2 receptor beta common subunit, transcript variant X1	2.565	0.000115625	up
gene-CSGALNACT1	CSGALNACT1	chondroitin sulfate N-acetylgalactosaminyltransferase 1, transcript variant X1	1.695	0.000720498	up
gene-CSK	CSK	c-src tyrosine kinase, transcript variant X2	0.484	8.66884e-18	down
gene-CSRNP3	CSRNP3	cysteine and serine rich nuclear protein 3, transcript variant X1	2.505	0.011379	up
gene-CSRP3	CSRP3	cysteine and glycine rich protein 3	11.436	2.06675e-10	up
gene-CSTA	CSTA	cystatin A	2.523	4.72759e-06	up
gene-CTBP2	CTBP2	C-terminal binding protein 2	0.627	0.0637742	down
gene-CTBPL	CTBPL	C-terminal binding protein-like, transcript variant X2	0.516	5.92872e-15	down
gene-CTC1	CTC1	CTS telomere maintenance complex component 1, transcript variant X1	0.584	4.54208e-09	down
gene-CTCF	CTCF	CCCTC-binding factor, transcript variant X1	0.523	3.96136e-10	down
gene-CTGF	CTGF	connective tissue growth factor	3.318	6.24763e-11	up
gene-CTNNBL1	CTNNBL1	catenin beta like 1, transcript variant X1	0.648	1.02893e-07	down
gene-CTPS1	CTPS1	CTP synthase 1, transcript variant X1	0.524	3.93444e-09	down
gene-CTSB	CTSB	cathepsin B	1.524	0.000271782	up
gene-CTSK	CTSK	cathepsin K	1.743	0.000123228	up
gene-CTSV	CTSV	cathepsin V	1.519	0.00107612	up
gene-CTU1	CTU1	cytosolic thiouridylase subunit 1	0.565	0.0578157	down
gene-CUBN	CUBN	cubilin, transcript variant X1	1.735	0.0191342	up
gene-CUEDC2	CUEDC2	CUE domain containing 2, transcript variant X1	0.587	7.53885e-07	down
gene-CUZD1	CUZD1	CUB and zona pellucida like domains 1	0.444	0.0480165	down
gene-CWC15	CWC15	CWC15 spliceosome associated protein homolog, transcript variant 2	0.641	9.86346e-09	down
gene-CWC27	CWC27	CWC27 spliceosome associated protein homolog	0.553	0.000267792	down
gene-CWF19L1	CWF19L1	CWF19-like 1, cell cycle control (S. pombe)	0.596	2.84067e-08	down
gene-CWH43	CWH43	cell wall biogenesis 43 C-terminal homolog, transcript variant X1	2.029	0.000242247	up
gene-CXADR	CXADR	coxsackie virus and adenovirus receptor, transcript variant X1	1.645	1.10119e-06	up
gene-CXCL13	CXCL13	C-X-C motif chemokine ligand 13	7.562	7.39125e-08	up
gene-CXCL13L2	CXCL13L2	C-X-C motif chemokine ligand 13-like 2	7.735	6.73498e-22	up
gene-CXCL14	CXCL14	C-X-C motif chemokine ligand 14	0.471	4.95456e-05	down
gene-CXCR1	CXCR1	C-X-C motif chemokine receptor 1, transcript variant X1	2.015	0.00596771	up
gene-CXCR5	CXCR5	C-X-C motif chemokine receptor 5, transcript variant X1	0.267	1.07862e-12	down
gene-CYB561	CYB561	cytochrome b561, transcript variant X2	1.973	0.0827378	up
gene-CYB5R2	CYB5R2	cytochrome b5 reductase 2	0.653	0.00150579	down
gene-CYBB	CYBB	cytochrome b-245 beta chain	0.551	1.28054e-05	down
gene-CYCS	CYCS	cytochrome c, somatic	0.586	3.15012e-09	down
gene-CYFIP2	CYFIP2	cytoplasmic FMR1 interacting protein 2, transcript variant X3	0.559	3.35466e-12	down
gene-CYGB	CYGB	cytoglobin	1.607	0.0955768	up
gene-CYP1C1	CYP1C1	cytochrome P450 family 1 subfamily C polypeptide 1	2.083	0.0117327	up
gene-CYP21A1	CYP21A1	cytochrome P450, family 21, subfamily A, polypeptide 1	0.467	1.46484e-09	down
gene-CYP24A1	CYP24A1	cytochrome P450 family 24 subfamily A member 1	0.605	0.00674415	down
gene-CYP26B1	CYP26B1	cytochrome P450 family 26 subfamily B member 1, transcript variant X1	2.032	0.000485552	up
gene-CYP2AC1	CYP2AC1	cytochrome P450, family 2, subfamily AC, polypeptide 1	2.001	0.00956178	up
gene-CYP2C23a	CYP2C23a	cytochrome P450, family 2, subfamily C, polypeptide 23a	2.67	6.12348e-07	up
gene-CYP2J23	CYP2J23	cytochrome P450, family 2, subfamily J, polypeptide 23	1.559	0.00519443	up
gene-CYP3A4	CYP3A4	cytochrome P450 family 3 subfamily A member 4	1.818	0.0211378	up
gene-CYP3A5	CYP3A5	cytochrome P450 family 3 subfamily A member 5	2.238	7.28909e-07	up
gene-CYP4A22	CYP4A22	cytochrome P450 family 4 subfamily A member 22	1.637	0.101402	up
gene-CYP51A1	CYP51A1	cytochrome P450 family 51 subfamily A member 1, transcript variant X2	0.433	3.66879e-21	down
gene-CYP7B1	CYP7B1	cytochrome P450 family 7 subfamily B member 1	1.881	0.000141836	up
gene-CYR61	CYR61	cysteine rich angiogenic inducer 61	2.873	1.05168e-18	up
gene-CYSLTR1	CYSLTR1	cysteinyl leukotriene receptor 1, transcript variant X1	0.655	0.000119396	down
gene-CYSLTR2	CYSLTR2	cysteinyl leukotriene receptor 2	1.752	0.00128776	up
gene-CYSRT1	CYSRT1	cysteine rich tail 1	1.898	0.0407712	up
gene-CYTL1	CYTL1	cytokine like 1	3.19	0.0342991	up
gene-CYYR1	CYYR1	cysteine and tyrosine rich 1	4.242	8.98829e-05	up
gene-CZH18ORF32	CZH18ORF32	chromosome Z open reading frame, human C18orf32, transcript variant X2	0.597	0.00157876	down
gene-CZH5ORF63	CZH5ORF63	chromosome Z open reading frame, human C5orf63	0.537	0.00690648	down
gene-CZH9orf64	CZH9orf64	chromosome Z C9orf64 homolog	0.628	6.37858e-06	down
gene-DAB2	DAB2	DAB2, clathrin adaptor protein, transcript variant X2	2.194	0.000797237	up
gene-DACH2	DACH2	dachshund family transcription factor 2, transcript variant X1	0.618	0.0065514	down
gene-DACT1	DACT1	dishevelled binding antagonist of beta catenin 1	1.626	9.69072e-06	up
gene-DAP3	DAP3	death associated protein 3, transcript variant X1	0.628	7.62123e-06	down
gene-DAPK2	DAPK2	death associated protein kinase 2, transcript variant X1	2.303	0.000114779	up
gene-DARS	DARS	aspartyl-tRNA synthetase	0.602	1.929e-06	down
gene-DAZAP2	DAZAP2	DAZ associated protein 2	0.497	3.72998e-07	down
gene-DBN1	DBN1	drebrin 1	0.565	1.79889e-06	down
gene-DBNDD2	DBNDD2	dysbindin domain containing 2, transcript variant X1	1.945	9.62832e-09	up
gene-DBX2	DBX2	developing brain homeobox 2, transcript variant X1	2.285	0.00127146	up
gene-DCAF12	DCAF12	DDB1 and CUL4 associated factor 12, transcript variant X1	0.516	2.45262e-09	down
gene-DCAF13	DCAF13	DDB1 and CUL4 associated factor 13	0.473	1.75694e-14	down
gene-DCK	DCK	deoxycytidine kinase	0.456	7.61051e-19	down
gene-DCTD	DCTD	dCMP deaminase, transcript variant X1	0.311	6.03668e-17	down
gene-DCTN2	DCTN2	dynactin subunit 2, transcript variant X1	0.659	6.0909e-08	down
gene-DCTN3	DCTN3	dynactin subunit 3	0.563	7.92137e-06	down
gene-DCUN1D4	DCUN1D4	defective in cullin neddylation 1 domain containing 4, transcript variant X1	1.558	0.001574	up
gene-DDAH1	DDAH1	dimethylarginine dimethylaminohydrolase 1	1.509	0.0618101	up
gene-DDB1	DDB1	damage specific DNA binding protein 1	0.576	8.68181e-15	down
gene-DDEFL1	DDEFL1	development and differentiation enhancing factor-like 1, transcript variant X1	1.838	0.00599129	up
gene-DDIT4	DDIT4	DNA damage inducible transcript 4	1.699	0.00103491	up
gene-DDR2	DDR2	discoidin domain receptor tyrosine kinase 2, transcript variant X1	2.068	1.73057e-05	up
gene-DDX11	DDX11	DEAD/H-box helicase 11, transcript variant X1	0.664	8.38607e-05	down
gene-DDX19B	DDX19B	ATP-dependent RNA helicase DDX19B, transcript variant X1	0.462	5.39569e-18	down
gene-DDX21	DDX21	DExD-box helicase 21	0.504	4.57269e-20	down
gene-DDX31	DDX31	DEAD-box helicase 31, transcript variant X3	0.617	1.66638e-06	down
gene-DDX41	DDX41	DEAD-box helicase 41	0.602	1.60772e-09	down
gene-DDX47	DDX47	DEAD-box helicase 47	0.643	2.4549e-06	down
gene-DDX55	DDX55	DEAD-box helicase 55	1.6	0.000105484	up
gene-DDX60	DDX60	DExD/H-box helicase 60, transcript variant X2	10.375	7.6478e-98	up
gene-DEGS2	DEGS2	delta 4-desaturase, sphingolipid 2, transcript variant X1	2.017	0.00373787	up
gene-DEK	DEK	DEK proto-oncogene, transcript variant X2	0.624	2.33057e-11	down
gene-DENND3	DENND3	DENN domain containing 3, transcript variant X1	1.518	0.0440597	up
gene-DENND5B	DENND5B	DENN domain containing 5B, transcript variant X1	0.386	2.6731e-10	down
gene-DEPDC1	DEPDC1	DEP domain containing 1, transcript variant X1	0.624	0.0021816	down
gene-DEPDC1B	DEPDC1B	DEP domain containing 1B	0.302	6.79536e-15	down
gene-DEPDC6	DEPDC6	DEP domain containing 6	1.699	0.00412788	up
gene-DEPDC7	DEPDC7	DEP domain containing 7	1.956	0.0298777	up
gene-DERA	DERA	deoxyribose-phosphate aldolase	0.635	0.012357	down
gene-DES	DES	desmin	2.024	5.23735e-19	up
gene-DEXI	DEXI	Dexi homolog, transcript variant X3	2.798	0.0195307	up
gene-DFNA5	DFNA5	DFNA5, deafness associated tumor suppressor, transcript variant X2	0.577	0.01612	down
gene-DGKH	DGKH	diacylglycerol kinase eta, transcript variant X1	2.011	0.00114679	up
gene-DGUOK	DGUOK	deoxyguanosine kinase	0.261	2.86015e-73	down
gene-DHCR24	DHCR24	24-dehydrocholesterol reductase	0.2	2.46473e-83	down
gene-DHCR7	DHCR7	7-dehydrocholesterol reductase, transcript variant X1	0.482	2.91212e-07	down
gene-DHDH	DHDH	dihydrodiol dehydrogenase	1.586	0.0842299	up
gene-DHFR	DHFR	dihydrofolate reductase	0.213	1.02608e-25	down
gene-DHPS	DHPS	deoxyhypusine synthase	1.802	0.00244534	up
gene-DHRS3	DHRS3	dehydrogenase/reductase 3	2.416	0.000959259	up
gene-DHX33	DHX33	DEAH-box helicase 33	0.513	3.09918e-09	down
gene-DHX58	DHX58	DExH-box helicase 58, transcript variant X1	2.293	3.13567e-15	up
gene-DHX8	DHX8	DEAH-box helicase 8	0.587	3.67317e-06	down
gene-DIAPH3	DIAPH3	diaphanous related formin 3, transcript variant X1	0.417	5.70703e-07	down
gene-DIMT1	DIMT1	DIM1 dimethyladenosine transferase 1 homolog	0.61	0.000220646	down
gene-DIO2	DIO2	iodothyronine deiodinase 2, transcript variant 1	2.316	2.49965e-06	up
gene-DIS3	DIS3	DIS3 homolog, exosome endoribonuclease and 3'-5' exoribonuclease, transcript variant X1	0.592	2.46286e-09	down
gene-DKC1	DKC1	dyskerin pseudouridine synthase 1	0.489	5.6096e-22	down
gene-DKK3	DKK3	dickkopf WNT signaling pathway inhibitor 3	1.643	8.02763e-07	up
gene-DLAT	DLAT	dihydrolipoamide S-acetyltransferase	0.637	4.35152e-05	down
gene-DLC1	DLC1	DLC1 Rho GTPase activating protein, transcript variant X2	1.888	0.00678852	up
gene-DLD	DLD	dihydrolipoamide dehydrogenase	0.567	6.98372e-10	down
gene-DLGAP1L	DLGAP1L	discs, large (Drosophila) homolog-associated protein 1-like, transcript variant X3	1.607	0.015102	up
gene-DLGAP2	DLGAP2	DLG associated protein 2, transcript variant X1	1.835	0.0025598	up
gene-DLGAP5	DLGAP5	DLG associated protein 5	0.257	1.23034e-77	down
gene-DLK2	DLK2	delta like non-canonical Notch ligand 2, transcript variant X1	0.497	0.00519721	down
gene-DLL1	DLL1	delta like canonical Notch ligand 1, transcript variant X1	2.162	0.000136421	up
gene-DLL3	DLL3	delta like canonical Notch ligand 3	3.578	0.014022	up
gene-DLST	DLST	dihydrolipoamide S-succinyltransferase, transcript variant X1	0.574	1.45603e-08	down
gene-DM5L	DM5L	dimethylaniline monooxygenase [N-oxide-forming] 5-like	0.572	0.00172415	down
gene-DMAP1	DMAP1	DNA methyltransferase 1 associated protein 1, transcript variant X2	0.626	9.07027e-08	down
gene-DMBT1L1	DMBT1L1	deleted in malignant brain tumors 1 protein-like 1	2.405	0.0219756	up
gene-DMD	DMD	dystrophin	2.255	0.00247896	up
gene-DMRTA2	DMRTA2	DMRT like family A2	3.801	0.0010864	up
gene-DMTF1	DMTF1	cyclin D binding myb like transcription factor 1, transcript variant X1	1.547	1.48796e-06	up
gene-DNA2	DNA2	DNA replication helicase/nuclease 2, transcript variant X1	0.406	1.84457e-18	down
gene-DNAH12	DNAH12	dynein, axonemal, heavy chain 12, transcript variant X1	0.486	0.0101323	down
gene-DNAH9	DNAH9	dynein axonemal heavy chain 9	1.532	0.0984155	up
gene-DNAJB5	DNAJB5	DnaJ heat shock protein family (Hsp40) member B5, transcript variant X1	0.587	0.00914576	down
gene-DNAJC10	DNAJC10	DnaJ heat shock protein family (Hsp40) member C10	0.595	4.64245e-08	down
gene-DNAJC15	DNAJC15	DnaJ heat shock protein family (Hsp40) member C15, transcript variant 1	0.551	3.88043e-05	down
gene-DNAJC17	DNAJC17	DnaJ heat shock protein family (Hsp40) member C17, transcript variant X1	0.653	0.000527492	down
gene-DNAJC21	DNAJC21	DnaJ heat shock protein family (Hsp40) member C21, transcript variant X1	0.58	1.34589e-06	down
gene-DNAJC22	DNAJC22	DnaJ heat shock protein family (Hsp40) member C22, transcript variant X1	2.953	0.00399957	up
gene-DNAJC27	DNAJC27	DnaJ heat shock protein family (Hsp40) member C27	0.407	9.30197e-06	down
gene-DNAJC5	DNAJC5	DnaJ heat shock protein family (Hsp40) member C5, transcript variant 1	0.652	6.1546e-10	down
gene-DNAJC5G	DNAJC5G	DnaJ heat shock protein family (Hsp40) member C5 gamma	2.045	0.00995953	up
gene-DNAJC8	DNAJC8	DnaJ heat shock protein family (Hsp40) member C8	0.584	7.34218e-09	down
gene-DNAJC9	DNAJC9	DnaJ heat shock protein family (Hsp40) member C9	0.426	1.75584e-28	down
gene-DNASE1L3	DNASE1L3	deoxyribonuclease 1 like 3	1.952	3.14087e-07	up
gene-DNER	DNER	delta/notch like EGF repeat containing	1.619	0.0518053	up
gene-DNMT1	DNMT1	DNA methyltransferase 1	0.609	6.99094e-15	down
gene-DOCK8	DOCK8	dedicator of cytokinesis 8, transcript variant X1	0.647	1.0491e-09	down
gene-DOK2	DOK2	docking protein 2, transcript variant X1	0.562	6.78859e-11	down
gene-DOK3	DOK3	docking protein 3, transcript variant X1	0.221	0.000240293	down
gene-DONSON	DONSON	downstream neighbor of SON	0.335	6.7769e-16	down
gene-DPH2	DPH2	DPH2 homolog	0.631	0.0021238	down
gene-DPH7	DPH7	diphthamide biosynthesis 7, transcript variant X1	0.594	2.94647e-10	down
gene-DPM2	DPM2	dolichyl-phosphate mannosyltransferase subunit 2, regulatory	0.611	0.000401096	down
gene-DPP10	DPP10	dipeptidyl peptidase like 10, transcript variant X1	2.246	1.12182e-06	up
gene-DPT	DPT	dermatopontin	2.931	0.0411371	up
gene-DPYSL2	DPYSL2	dihydropyrimidinase like 2, transcript variant X1	0.599	3.59445e-07	down
gene-DPYSL4	DPYSL4	dihydropyrimidinase like 4, transcript variant X2	0.626	0.0654563	down
gene-DPYSL5L	DPYSL5L	dihydropyrimidinase-related protein 5-like, transcript variant X1	0.547	0.0869168	down
gene-DR1	DR1	down-regulator of transcription 1	0.591	5.13514e-06	down
gene-DRAM1	DRAM1	DNA damage regulated autophagy modulator 1, transcript variant X1	2.114	1.17619e-07	up
gene-DRAM2	DRAM2	DNA damage regulated autophagy modulator 2, transcript variant X2	0.601	0.00065661	down
gene-DRG2	DRG2	developmentally regulated GTP binding protein 2	0.591	3.85545e-09	down
gene-DSCAM	DSCAM	DS cell adhesion molecule, transcript variant X1	1.672	0.102745	up
gene-DSCC1	DSCC1	DNA replication and sister chromatid cohesion 1	0.343	2.79072e-17	down
gene-DST	DST	dystonin, transcript variant X1	1.71	1.40592e-06	up
gene-DSTN	DSTN	destrin, actin depolymerizing factor	0.553	2.9924e-18	down
gene-DTD1	DTD1	D-tyrosyl-tRNA deacylase 1	0.617	1.08728e-05	down
gene-DTL	DTL	denticleless E3 ubiquitin protein ligase homolog	0.27	3.86963e-31	down
gene-DTWD2	DTWD2	DTW domain containing 2	0.568	0.00977046	down
gene-DTX1	DTX1	deltex E3 ubiquitin ligase 1	0.576	0.0732706	down
gene-DTX3L	DTX3L	deltex E3 ubiquitin ligase 3L, transcript variant X1	1.87	7.15003e-13	up
gene-DTYMK	DTYMK	deoxythymidylate kinase	0.645	1.35964e-08	down
gene-DUPD1	DUPD1	dual specificity phosphatase and pro isomerase domain containing 1	8.076	0.0617711	up
gene-DUS1L	DUS1L	dihydrouridine synthase 1 like, transcript variant X1	0.563	3.12348e-09	down
gene-DUS4L	DUS4L	dihydrouridine synthase 4 like, transcript variant X1	0.479	1.93638e-08	down
gene-DUSP13L	DUSP13L	dual specificity protein phosphatase 13 isoform MDSP-like	3.746	0.0162493	up
gene-DUSP26	DUSP26	dual specificity phosphatase 26 (putative), transcript variant X1	0.428	0.0731844	down
gene-DUSP6	DUSP6	dual specificity phosphatase 6	1.875	5.18552e-07	up
gene-DUSP8	DUSP8	dual specificity phosphatase 8, transcript variant X2	1.936	5.38317e-07	up
gene-DUT	DUT	deoxyuridine triphosphatase, transcript variant X1	0.293	1.17564e-54	down
gene-DVL3	DVL3	dishevelled segment polarity protein 3, transcript variant X1	0.577	1.16027e-09	down
gene-DYL1	DYL1	dynein light chain 1 cytoplasmic	0.517	1.21612e-17	down
gene-DYM	DYM	dymeclin, transcript variant X2	0.605	0.000343466	down
gene-DYNLL2	DYNLL2	dynein light chain LC8-type 2	0.534	2.31405e-09	down
gene-DYNLRB2	DYNLRB2	dynein light chain roadblock-type 2, transcript variant X1	0.393	0.0270051	down
gene-E2F1	E2F1	E2F transcription factor 1, transcript variant X1	0.404	8.42758e-34	down
gene-E2F2	E2F2	E2F transcription factor 2	0.424	1.00043e-13	down
gene-E2F4	E2F4	E2F transcription factor 4	0.622	1.70764e-09	down
gene-E2F5	E2F5	E2F transcription factor 5, transcript variant X1	1.543	0.00705893	up
gene-E2F7	E2F7	E2F transcription factor 7, transcript variant X1	0.261	4.75951e-33	down
gene-E2F8	E2F8	E2F transcription factor 8, transcript variant X1	0.333	1.24687e-52	down
gene-EBF2	EBF2	early B-cell factor 2	2.316	0.0295973	up
gene-EBF3	EBF3	early B-cell factor 3, transcript variant X1	2.218	0.000400688	up
gene-EBNA1BP2	EBNA1BP2	EBNA1 binding protein 2	0.473	2.81099e-14	down
gene-ECD	ECD	ecdysoneless cell cycle regulator	0.592	3.66233e-06	down
gene-ECHDC3	ECHDC3	enoyl-CoA hydratase domain containing 3	1.683	0.0205209	up
gene-ECM1	ECM1	extracellular matrix protein 1	1.987	3.39709e-13	up
gene-ECT2	ECT2	epithelial cell transforming 2, transcript variant X3	0.488	4.40098e-09	down
gene-EDARADD	EDARADD	EDAR associated death domain	0.594	4.6523e-07	down
gene-EDC4	EDC4	enhancer of mRNA decapping 4, transcript variant X1	0.611	1.10311e-10	down
gene-EDCH1	EDCH1	epidermal differentiation protein containing cysteine histidine motifs 1	2.008	0.0516471	up
gene-EDNRA	EDNRA	endothelin receptor type A	1.553	0.0049121	up
gene-EEF1A1	EEF1A1	eukaryotic translation elongation factor 1 alpha 1	0.302	3.18112e-41	down
gene-EEF1A2	EEF1A2	eukaryotic translation elongation factor 1 alpha 2	2.099	2.13962e-05	up
gene-EEF1B2	EEF1B2	eukaryotic translation elongation factor 1 beta 2	0.398	4.51147e-28	down
gene-EEF1D	EEF1D	eukaryotic translation elongation factor 1 delta, transcript variant X6	0.401	1.30463e-30	down
gene-EEF1E1	EEF1E1	eukaryotic translation elongation factor 1 epsilon 1	0.574	5.51863e-09	down
gene-EEF2	EEF2	eukaryotic translation elongation factor 2	0.319	6.84763e-35	down
gene-EFCAB11	EFCAB11	EF-hand calcium binding domain 11, transcript variant X10	1.727	0.0432931	up
gene-EFEMP1	EFEMP1	EGF containing fibulin like extracellular matrix protein 1	1.524	0.0628737	up
gene-EFL1	EFL1	elongation factor like GTPase 1	0.56	1.0081e-09	down
gene-EFTUD2	EFTUD2	elongation factor Tu GTP binding domain containing 2	0.461	2.37127e-19	down
gene-EGF	EGF	epidermal growth factor	7.242	0.0349161	up
gene-EGFL7	EGFL7	EGF like domain multiple 7	1.739	0.0187585	up
gene-EHBP1	EHBP1	EH domain binding protein 1, transcript variant X2	0.615	7.33998e-07	down
gene-EHD2	EHD2	EH domain containing 2	2.42	1.39529e-13	up
gene-EHD3	EHD3	EH domain containing 3	0.595	1.71074e-09	down
gene-EHF	EHF	ETS homologous factor, transcript variant X1	2.072	0.000119828	up
gene-EI24	EI24	EI24, autophagy associated transmembrane protein	0.533	4.11752e-13	down
gene-EIF1AY	EIF1AY	eukaryotic translation initiation factor 1A, Y-linked	0.6	2.0135e-09	down
gene-EIF2AK2	EIF2AK2	eukaryotic translation initiation factor 2 alpha kinase 2, transcript variant X2	1.774	2.00569e-12	up
gene-EIF2B1	EIF2B1	eukaryotic translation initiation factor 2B subunit alpha	0.626	3.48819e-05	down
gene-EIF2D	EIF2D	eukaryotic translation initiation factor 2D	0.542	3.64277e-08	down
gene-EIF2S1	EIF2S1	eukaryotic translation initiation factor 2 subunit alpha, transcript variant X1	0.649	9.95881e-09	down
gene-EIF2S2	EIF2S2	eukaryotic translation initiation factor 2 subunit beta	0.617	7.64643e-10	down
gene-EIF2S3	EIF2S3	eukaryotic translation initiation factor 2 subunit gamma	0.372	2.10096e-31	down
gene-EIF3A	EIF3A	eukaryotic translation initiation factor 3 subunit A	0.406	2.45891e-23	down
gene-EIF3B	EIF3B	eukaryotic translation initiation factor 3 subunit B, transcript variant X2	0.446	5.3146e-23	down
gene-EIF3D	EIF3D	eukaryotic translation initiation factor 3 subunit D, transcript variant X1	0.402	6.89432e-24	down
gene-EIF3E	EIF3E	eukaryotic translation initiation factor 3 subunit E	0.399	2.47611e-21	down
gene-EIF3F	EIF3F	eukaryotic translation initiation factor 3 subunit F	0.361	6.19283e-25	down
gene-EIF3G	EIF3G	eukaryotic translation initiation factor 3, subunit G	0.645	1.19607e-07	down
gene-EIF3H	EIF3H	eukaryotic translation initiation factor 3 subunit H	0.343	2.0158e-24	down
gene-EIF3I	EIF3I	eukaryotic translation initiation factor 3 subunit I	0.476	8.02171e-23	down
gene-EIF3L	EIF3L	eukaryotic translation initiation factor 3 subunit L	0.298	1.86335e-38	down
gene-EIF3M	EIF3M	eukaryotic translation initiation factor 3 subunit M	0.408	7.86559e-27	down
gene-EIF4A2	EIF4A2	eukaryotic translation initiation factor 4A2	0.576	3.34645e-14	down
gene-EIF4A3	EIF4A3	eukaryotic translation initiation factor 4A3	0.595	8.00214e-10	down
gene-EIF4B	EIF4B	eukaryotic translation initiation factor 4B, transcript variant X1	0.555	2.00575e-16	down
gene-EIF4E3	EIF4E3	eukaryotic translation initiation factor 4E family member 3, transcript variant X1	2.189	4.04377e-19	up
gene-EIF4ENIF1	EIF4ENIF1	eukaryotic translation initiation factor 4E nuclear import factor 1, transcript variant X1	0.64	8.83093e-08	down
gene-EIF4G1	EIF4G1	eukaryotic translation initiation factor 4 gamma 1, transcript variant X11	0.623	8.57982e-10	down
gene-EIF4G2	EIF4G2	eukaryotic translation initiation factor 4 gamma 2, transcript variant 1	0.638	7.63601e-09	down
gene-EIF5A2	EIF5A2	eukaryotic translation initiation factor 5A2	0.442	1.47541e-19	down
gene-EIF5B	EIF5B	eukaryotic translation initiation factor 5B	0.638	1.11013e-09	down
gene-EIF6	EIF6	eukaryotic translation initiation factor 6	0.527	1.55621e-10	down
gene-ELAVL4	ELAVL4	ELAV like RNA binding protein 4, transcript variant X1	1.893	0.000949361	up
gene-ELF3	ELF3	E74 like ETS transcription factor 3	1.653	0.00247353	up
gene-ELF5	ELF5	E74 like ETS transcription factor 5, transcript variant X2	1.684	0.0330756	up
gene-ELK3	ELK3	ELK3, ETS transcription factor	0.597	3.01771e-06	down
gene-ELK4	ELK4	ELK4, ETS transcription factor	0.585	5.4758e-08	down
gene-ELMOD1	ELMOD1	ELMO domain containing 1, transcript variant X4	0.277	0.00854669	down
gene-ELOVL7	ELOVL7	ELOVL fatty acid elongase 7, transcript variant X2	1.622	0.0213888	up
gene-ELP4	ELP4	elongator acetyltransferase complex subunit 4, transcript variant X1	0.64	0.0059132	down
gene-ELP6	ELP6	elongator acetyltransferase complex subunit 6	0.64	0.00226771	down
gene-EMB	EMB	embigin	0.461	1.07841e-08	down
gene-EMC8	EMC8	ER membrane protein complex subunit 8	0.64	2.78131e-05	down
gene-EME1	EME1	essential meiotic structure-specific endonuclease 1, transcript variant X1	0.457	1.70372e-15	down
gene-EMILIN1	EMILIN1	elastin microfibril interfacer 1	3.171	1.32718e-18	up
gene-EML1	EML1	echinoderm microtubule associated protein like 1, transcript variant X1	1.586	0.0119288	up
gene-EML6	EML6	echinoderm microtubule associated protein like 6, transcript variant X1	1.882	0.000585421	up
gene-EN1	EN1	engrailed homeobox 1	2.169	0.0990596	up
gene-ENDOUL	ENDOUL	endonuclease, polyU-specific-like, transcript variant X2	2.256	5.88634e-06	up
gene-ENO1	ENO1	enolase 1, (alpha), transcript variant X1	0.427	2.98852e-38	down
gene-ENO4	ENO4	enolase family member 4, transcript variant X1	0.542	0.0134652	down
gene-ENOPH1	ENOPH1	enolase-phosphatase 1, transcript variant X1	0.589	3.88457e-10	down
gene-ENOX1	ENOX1	ecto-NOX disulfide-thiol exchanger 1, transcript variant X1	1.892	0.0958824	up
gene-ENOX2	ENOX2	ecto-NOX disulfide-thiol exchanger 2, transcript variant X4	0.592	2.7621e-13	down
gene-ENPEP	ENPEP	glutamyl aminopeptidase	2.137	1.58061e-05	up
gene-ENPP2	ENPP2	ectonucleotide pyrophosphatase/phosphodiesterase 2, transcript variant X1	0.652	1.37802e-07	down
gene-ENPP3	ENPP3	ectonucleotide pyrophosphatase/phosphodiesterase 3	2.155	0.000198747	up
gene-ENPP7	ENPP7	ectonucleotide pyrophosphatase/phosphodiesterase 7	2.473	2.25162e-07	up
gene-ENY2	ENY2	ENY2, transcription and export complex 2 subunit, transcript variant 1	0.519	1.40416e-09	down
gene-EPB41	EPB41	erythrocyte membrane protein band 4.1, transcript variant X16	0.504	1.82315e-34	down
gene-EPB41L4A	EPB41L4A	erythrocyte membrane protein band 4.1 like 4A, transcript variant X1	1.617	0.0326181	up
gene-EPB41L4B	EPB41L4B	erythrocyte membrane protein band 4.1 like 4B, transcript variant X1	1.972	1.25188e-05	up
gene-EPGN	EPGN	epithelial mitogen, transcript variant X1	1.601	0.00450082	up
gene-EPRS	EPRS	glutamyl-prolyl-tRNA synthetase, transcript variant X1	0.66	6.94348e-07	down
gene-EPS8	EPS8	epidermal growth factor receptor pathway substrate 8, transcript variant X4	1.839	9.42351e-11	up
gene-EPS8L2	EPS8L2	EPS8 like 2	1.8	6.66405e-05	up
gene-EPSTI1	EPSTI1	epithelial stromal interaction 1	3.928	5.96623e-46	up
gene-EPT1L	EPT1L	ethanolaminephosphotransferase 1-like	2.389	0.0322806	up
gene-ERBB2	ERBB2	erb-b2 receptor tyrosine kinase 2	1.599	0.00119669	up
gene-ERCC6L	ERCC6L	ERCC excision repair 6 like, spindle assembly checkpoint helicase	0.357	4.10217e-26	down
gene-ERGIC1	ERGIC1	endoplasmic reticulum-golgi intermediate compartment 1, transcript variant X1	0.646	6.69491e-09	down
gene-ERH	ERH	enhancer of rudimentary homolog (Drosophila)	0.452	5.09075e-26	down
gene-ERI3	ERI3	ERI1 exoribonuclease family member 3, transcript variant X3	0.59	0.00059006	down
gene-ERICH3	ERICH3	glutamate-rich protein 3	1.61	0.037773	up
gene-ERLIN1	ERLIN1	ER lipid raft associated 1	0.633	6.77293e-06	down
gene-ERP29	ERP29	endoplasmic reticulum protein 29	0.551	2.17271e-07	down
gene-ES1ML1	ES1ML1	ES1 protein homolog, mitochondrial-like 1	0.449	6.12554e-24	down
gene-ES1ML2	ES1ML2	ES1 protein homolog, mitochondrial-like 2	0.598	0.00157198	down
gene-ESAM	ESAM	endothelial cell adhesion molecule, transcript variant X1	2.042	0.000728637	up
gene-ESCO2	ESCO2	establishment of sister chromatid cohesion N-acetyltransferase 2, transcript variant X1	0.36	1.11442e-21	down
gene-ESD	ESD	esterase D, transcript variant 2	0.399	8.47493e-20	down
gene-ESM1	ESM1	endothelial cell specific molecule 1	1.587	0.0544507	up
gene-ESPL1	ESPL1	extra spindle pole bodies like 1, separase, transcript variant X1	0.468	3.6116e-26	down
gene-ESPN	ESPN	espin, transcript variant X1	1.969	0.00452905	up
gene-ESYT1	ESYT1	extended synaptotagmin 1	0.608	1.37544e-08	down
gene-ETF1	ETF1	eukaryotic translation termination factor 1	0.605	8.14547e-09	down
gene-ETNK1	ETNK1	ethanolamine kinase 1, transcript variant X1	1.623	0.000117729	up
gene-ETS1	ETS1	v-ets avian erythroblastosis virus E26 oncogene homolog 1, transcript variant X1	0.555	7.42385e-12	down
gene-ETV4	ETV4	ETS variant 4, transcript variant X1	1.607	0.0339936	up
gene-ETV7	ETV7	ETS variant 7, transcript variant X1	2.39	3.26321e-08	up
gene-EVA1B	EVA1B	eva-1 homolog B, transcript variant X3	1.935	0.0547955	up
gene-EVA1C	EVA1C	eva-1 homolog C, transcript variant X1	1.874	0.00462317	up
gene-EVA1CL	EVA1CL	protein eva-1 homolog C-like, transcript variant X1	2.42	0.00279096	up
gene-EVC2	EVC2	EvC ciliary complex subunit 2, transcript variant X1	1.631	0.0706005	up
gene-EVI2A	EVI2A	ecotropic viral integration site 2A	0.48	1.25198e-06	down
gene-EVI5	EVI5	ecotropic viral integration site 5, transcript variant X1	1.573	0.000121377	up
gene-EVI5L	EVI5L	ecotropic viral integration site 5 like, transcript variant X1	0.654	1.4082e-05	down
gene-EVL	EVL	Enah/Vasp-like, transcript variant X1	0.622	4.55768e-06	down
gene-EXFABP	EXFABP	extracellular fatty acid-binding protein	1.969	3.11574e-06	up
gene-EXO1	EXO1	exonuclease 1, transcript variant X1	0.352	1.56713e-14	down
gene-EXOC1	EXOC1	exocyst complex component 1, transcript variant X1	1.513	0.000456426	up
gene-EXOC3L	EXOC3L	exocyst complex component 3 like, transcript variant X2	2.659	4.79064e-08	up
gene-EXOSC2	EXOSC2	exosome component 2	0.414	1.76218e-22	down
gene-EXOSC6	EXOSC6	exosome component 6	2.408	4.47996e-12	up
gene-EXT2	EXT2	exostosin glycosyltransferase 2	0.611	4.89143e-05	down
gene-EXTL1	EXTL1	exostosin like glycosyltransferase 1, transcript variant X1	2.021	3.68356e-08	up
gene-EXTL3	EXTL3	exostosin like glycosyltransferase 3, transcript variant X5	0.631	1.73088e-08	down
gene-EYA1	EYA1	EYA transcriptional coactivator and phosphatase 1, transcript variant X10	2.16	1.2576e-13	up
gene-EYA4	EYA4	EYA transcriptional coactivator and phosphatase 4, transcript variant X10	1.84	0.0345282	up
gene-EYS	EYS	protein eyes shut homolog, transcript variant X1	2.392	0.0727427	up
gene-EYY68_mgp01	ND6	NADH dehydrogenase subunit 6	1.647	0.000147578	up
gene-EYY68_mgt12	EYY68_mgt12	tRNA-Ser	2.231	0.0374609	up
gene-F13A1	F13A1	coagulation factor XIII A chain	2.343	0.00117569	up
gene-F2R	F2R	coagulation factor II thrombin receptor, transcript variant X1	0.662	0.00240057	down
gene-F2RL2	F2RL2	coagulation factor II thrombin receptor like 2	3.409	0.00435351	up
gene-F3	F3	coagulation factor III, tissue factor	1.961	1.2714e-05	up
gene-F5	F5	coagulation factor V, transcript variant X1	1.583	0.00378043	up
gene-F8	F8	coagulation factor VIII	1.681	0.0746495	up
gene-F8A3	F8A3	coagulation factor VIII-associated 3	2.231	6.79005e-08	up
gene-FA2H	FA2H	fatty acid 2-hydroxylase, transcript variant X1	1.908	0.00106261	up
gene-FAAHL	FAAHL	fatty acid amide hydrolase-like	0.64	2.12868e-06	down
gene-FABP1	FABP1	fatty acid binding protein 1	2.855	1.84685e-07	up
gene-FABP2	FABP2	fatty acid binding protein 2	3.032	0.000503006	up
gene-FABP3	FABP3	fatty acid binding protein 3	2.615	0.00012501	up
gene-FABP4	FABP4	fatty acid binding protein 4	8.713	0.019922	up
gene-FABP5	FABP5	fatty acid binding protein 5	2.634	0.0154061	up
gene-FABP6	FABP6	fatty acid binding protein 6, transcript variant 1	2.861	1.62147e-09	up
gene-FADD	FADD	Fas associated via death domain	0.644	1.04537e-06	down
gene-FAM105B	FAM105B	family with sequence similarity 105, member B, transcript variant X1	2.589	3.61875e-09	up
gene-FAM107B	FAM107B	family with sequence similarity 107 member B, transcript variant X2	0.491	4.84636e-29	down
gene-FAM110C	FAM110C	family with sequence similarity 110 member C	2.272	0.00128041	up
gene-FAM126B	FAM126B	family with sequence similarity 126 member B, transcript variant X4	1.535	0.000110882	up
gene-FAM129A	FAM129A	family with sequence similarity 129 member A, transcript variant X1	0.537	2.89934e-10	down
gene-FAM129B	FAM129B	family with sequence similarity 129 member B, transcript variant X1	1.796	7.88697e-06	up
gene-FAM134C	FAM134C	family with sequence similarity 134 member C	1.944	1.75103e-12	up
gene-FAM13A	FAM13A	family with sequence similarity 13 member A, transcript variant X1	2.007	5.15598e-05	up
gene-FAM13AL	FAM13AL	family with sequence similarity 13, member A-like, transcript variant X9	3.335	1.77544e-08	up
gene-FAM149A	FAM149A	family with sequence similarity 149 member A, transcript variant X2	3.15	1.26618e-12	up
gene-FAM150B	FAM150B	family with sequence similarity 150 member B, transcript variant X3	3.102	0.000535891	up
gene-FAM160A1	FAM160A1	family with sequence similarity 160, member A1, transcript variant X1	1.522	0.072102	up
gene-FAM162B	FAM162B	family with sequence similarity 162 member B	2.31	0.00179412	up
gene-FAM168A	FAM168A	family with sequence similarity 168 member A, transcript variant X1	0.487	6.52718e-08	down
gene-FAM169A	FAM169A	family with sequence similarity 169 member A, transcript variant X2	1.726	0.0850647	up
gene-FAM171B	FAM171B	family with sequence similarity 171 member B	0.526	7.14015e-07	down
gene-FAM172A	FAM172A	family with sequence similarity 172 member A	0.507	0.000309385	down
gene-FAM181B	FAM181B	family with sequence similarity 181 member B	1.612	0.000841426	up
gene-FAM192A	FAM192A	family with sequence similarity 192 member A	0.606	7.05854e-11	down
gene-FAM195A	FAM195A	family with sequence similarity 195, member A	2.77	0.00990227	up
gene-FAM196A	FAM196A	family with sequence similarity 196 member A, transcript variant X1	1.639	0.100752	up
gene-FAM198B	FAM198B	family with sequence similarity 198 member B	1.719	0.0319307	up
gene-FAM19A2	FAM19A2	family with sequence similarity 19 member A2, C-C motif chemokine like, transcript variant X4	5.344	0.0832193	up
gene-FAM19A3	FAM19A3	family with sequence similarity 19 member A3, C-C motif chemokine like, transcript variant X1	2.239	0.0503444	up
gene-FAM212A	FAM212A	family with sequence similarity 212 member A	3.764	0.000174659	up
gene-FAM221A	FAM221A	family with sequence similarity 221 member A, transcript variant X6	1.688	0.01353	up
gene-FAM26F	FAM26F	family with sequence similarity 26 member F	3.825	1.21666e-06	up
gene-FAM45A	FAM45A	family with sequence similarity 45 member A, transcript variant X1	0.627	1.1364e-08	down
gene-FAM46A	FAM46A	family with sequence similarity 46 member A, transcript variant X2	1.511	4.80151e-07	up
gene-FAM64A	FAM64A	family with sequence similarity 64 member A	0.537	2.5572e-05	down
gene-FAM65B	FAM65B	family with sequence similarity 65, member B, transcript variant X1	0.366	1.45593e-38	down
gene-FAM72A	FAM72A	family with sequence similarity 72 member A, transcript variant X2	0.317	4.41732e-41	down
gene-FAM76B	FAM76B	family with sequence similarity 76 member B, transcript variant X1	0.63	1.15752e-07	down
gene-FAM83B	FAM83B	family with sequence similarity 83 member B, transcript variant X1	1.973	0.000646759	up
gene-FAM83D	FAM83D	family with sequence similarity 83, member D	0.002	0.049383	down
gene-FAM84A	FAM84A	family with sequence similarity 84 member A, transcript variant X2	1.96	7.37477e-05	up
gene-FAM84B	FAM84B	family with sequence similarity 84 member B, transcript variant X4	2.407	5.21208e-05	up
gene-FAM98A	FAM98A	family with sequence similarity 98 member A, transcript variant X1	0.556	2.6731e-10	down
gene-FAM98B	FAM98B	family with sequence similarity 98 member B	0.506	3.03425e-21	down
gene-FANCA	FANCA	Fanconi anemia complementation group A	0.386	9.29189e-13	down
gene-FANCD2	FANCD2	Fanconi anemia complementation group D2	0.615	2.9814e-05	down
gene-FANCE	FANCE	Fanconi anemia complementation group E	0.486	2.30574e-13	down
gene-FANCF	FANCF	Fanconi anemia, complementation group F	0.475	7.60296e-05	down
gene-FANCG	FANCG	Fanconi anemia complementation group G, transcript variant X1	0.537	4.74965e-12	down
gene-FANCI	FANCI	Fanconi anemia complementation group I	0.406	5.59437e-21	down
gene-FANCL	FANCL	Fanconi anemia complementation group L	0.368	5.32687e-27	down
gene-FARSB	FARSB	phenylalanyl-tRNA synthetase beta subunit	0.664	9.5625e-07	down
gene-FASN	FASN	fatty acid synthase	0.599	6.24709e-11	down
gene-FASTKD2	FASTKD2	FAST kinase domains 2	0.626	7.19499e-08	down
gene-FAT1	FAT1	FAT atypical cadherin 1, transcript variant X2	1.617	6.21438e-07	up
gene-FAT4	FAT4	FAT atypical cadherin 4	1.708	8.92715e-06	up
gene-FAU	FAU	FAU, ubiquitin like and ribosomal protein S30 fusion, transcript variant X1	0.447	8.15495e-33	down
gene-FBLN7	FBLN7	fibulin 7	0.499	0.00171945	down
gene-FBXL7	FBXL7	F-box and leucine rich repeat protein 7, transcript variant X1	0.635	0.000143632	down
gene-FBXO30	FBXO30	F-box protein 30, transcript variant X18	1.532	0.000237098	up
gene-FBXO32	FBXO32	F-box protein 32	0.621	0.00110404	down
gene-FBXO39	FBXO39	F-box protein 39, transcript variant X1	0.593	3.70664e-06	down
gene-FBXO41	FBXO41	F-box protein 41	0.524	1.58032e-05	down
gene-FBXO45	FBXO45	F-box protein 45	0.633	1.73785e-06	down
gene-FBXO5	FBXO5	F-box protein 5	0.236	1.39707e-28	down
gene-FBXO8	FBXO8	F-box protein 8	1.585	0.00406453	up
gene-FBXO9	FBXO9	F-box protein 9	0.56	9.20982e-12	down
gene-FCER1G	FCER1G	Fc fragment of IgE receptor Ig	3.438	0.0181631	up
gene-FCER2	FCER2	Fc fragment of IgE receptor II, transcript variant X1	32.203	0.000138488	up
gene-FCF1	FCF1	FCF1 rRNA-processing protein	0.618	5.70392e-07	down
gene-FCGBP	FCGBP	Fc fragment of IgG binding protein	2.168	3.58974e-08	up
gene-FCHSD2	FCHSD2	FCH and double SH3 domains 2, transcript variant X3	0.652	4.12258e-09	down
gene-FCRL4	FCRL4	Fc receptor like 4, transcript variant X3	3.625	0.000282107	up
gene-FDFT1	FDFT1	farnesyl-diphosphate farnesyltransferase 1	0.354	1.27154e-21	down
gene-FDPS	FDPS	farnesyl diphosphate synthase, transcript variant X1	0.569	0.000245101	down
gene-FDXR	FDXR	ferredoxin reductase, transcript variant X2	0.61	1.62062e-05	down
gene-FECH	FECH	ferrochelatase	0.553	0.000759748	down
gene-FEM1A	FEM1A	fem-1 homolog A	0.549	1.40416e-09	down
gene-FEM1B	FEM1B	fem-1 homolog B	0.664	6.60589e-07	down
gene-FEN1	FEN1	flap structure-specific endonuclease 1	0.349	1.23037e-53	down
gene-FER1L4	FER1L4	fer-1 like family member 4, pseudogene	1.845	0.0309657	up
gene-FER1L6	FER1L6	fer-1 like family member 6, transcript variant X1	2.48	0.075926	up
gene-FEV	FEV	FEV, ETS transcription factor	2.516	0.0239503	up
gene-FEZ1	FEZ1	fasciculation and elongation protein zeta 1	0.577	3.90272e-06	down
gene-FFAR4	FFAR4	free fatty acid receptor 4	3.113	0.0268873	up
gene-FGA	FGA	fibrinogen alpha chain, transcript variant 1	4.883	0.0440628	up
gene-FGB	FGB	fibrinogen beta chain	2.451	3.64008e-05	up
gene-FGD4	FGD4	FYVE, RhoGEF and PH domain containing 4, transcript variant X1	1.984	4.6307e-07	up
gene-FGD5	FGD5	FYVE, RhoGEF and PH domain containing 5, transcript variant X1	1.586	0.0466691	up
gene-FGF10	FGF10	fibroblast growth factor 10	2.563	9.61331e-07	up
gene-FGF7	FGF7	fibroblast growth factor 7, transcript variant X1	2.586	5.19256e-05	up
gene-FGFBP1	FGFBP1	fibroblast growth factor binding protein 1	1.915	0.00883267	up
gene-FGFRL1	FGFRL1	fibroblast growth factor receptor-like 1, transcript variant X1	2.067	0.00181596	up
gene-FGG	FGG	fibrinogen gamma chain	1.76	0.0084045	up
gene-FGL1	FGL1	fibrinogen like 1, transcript variant X1	2.305	0.00337071	up
gene-FGL1L	FGL1L	fibrinogen-like protein 1-like, transcript variant X1	2.085	0.00974589	up
gene-FH	FH	fumarate hydratase	0.584	6.71073e-07	down
gene-FHDC1	FHDC1	FH2 domain containing 1, transcript variant X1	1.576	0.00495234	up
gene-FHL1	FHL1	four and a half LIM domains 1, transcript variant X3	4.148	3.11778e-23	up
gene-FHL2	FHL2	four and a half LIM domains 2, transcript variant X4	2.313	0.085703	up
gene-FHL5	FHL5	four and a half LIM domains 5, transcript variant X1	2.187	0.05603	up
gene-FHOD3	FHOD3	formin homology 2 domain containing 3, transcript variant X6	1.704	0.0946398	up
gene-FIBIN	FIBIN	fin bud initiation factor homolog (zebrafish)	1.793	0.00370604	up
gene-FIGN	FIGN	fidgetin, microtubule severing factor, transcript variant X1	2.416	0.0391372	up
gene-FILIP1	FILIP1	filamin A interacting protein 1, transcript variant X2	2.332	3.12894e-06	up
gene-FILIP1L	FILIP1L	filamin A interacting protein 1 like, transcript variant X1	1.567	0.000209308	up
gene-FJX1	FJX1	four jointed box 1	1.874	0.0466689	up
gene-FKBP11	FKBP11	FK506 binding protein 11	1.572	0.0348135	up
gene-FKBP3	FKBP3	FK506 binding protein 3	0.633	2.32158e-07	down
gene-FKBP4	FKBP4	FK506 binding protein 4	0.553	2.62225e-18	down
gene-FKBP5	FKBP5	FK506 binding protein 5, transcript variant X2	2.767	0.00618361	up
gene-FKBP9	FKBP9	FK506 binding protein 9	1.671	0.00122646	up
gene-FLI1	FLI1	Fli-1 proto-oncogene, ETS transcription factor, transcript variant X1	0.58	1.57387e-11	down
gene-FLRT2	FLRT2	fibronectin leucine rich transmembrane protein 2, transcript variant X3	1.89	0.00190964	up
gene-FLT1	FLT1	fms related tyrosine kinase 1	1.681	7.42387e-05	up
gene-FLT3	FLT3	fms related tyrosine kinase 3	0.526	0.000212766	down
gene-FLT4	FLT4	fms related tyrosine kinase 4, transcript variant X1	1.513	0.0787	up
gene-FMN1	FMN1	formin 1, transcript variant X1	1.864	0.0036605	up
gene-FMOD	FMOD	fibromodulin	0.339	0.0068351	down
gene-FMR1	FMR1	fragile X mental retardation 1, transcript variant X1	1.897	7.2118e-12	up
gene-FN3K	FN3K	fructosamine 3 kinase, transcript variant X1	2.12	0.0120673	up
gene-FNDC9	FNDC9	fibronectin type III domain containing 9, transcript variant X1	2.014	0.102363	up
gene-FNIP2	FNIP2	folliculin interacting protein 2, transcript variant X1	1.906	1.32991e-10	up
gene-FNTA	FNTA	farnesyltransferase, CAAX box, alpha, transcript variant X1	0.659	0.000612532	down
gene-FOPNL	FOPNL	FGFR1OP N-terminal like	0.643	0.000392011	down
gene-FOXF1	FOXF1	forkhead box F1	1.963	0.0206508	up
gene-FOXG1	FOXG1	forkhead box G1, transcript variant X1	2.043	4.7417e-07	up
gene-FOXI1	FOXI1	forkhead box I1	2.044	4.63296e-12	up
gene-FOXM1	FOXM1	forkhead box M1, transcript variant X6	0.543	3.05667e-12	down
gene-FOXN1	FOXN1	forkhead box N1, transcript variant X1	1.858	3.90409e-05	up
gene-FOXO6	FOXO6	forkhead box O6	1.858	0.0126549	up
gene-FOXP4L	FOXP4L	forkhead box protein P4-like, transcript variant X1	0.455	2.43239e-07	down
gene-FOXS1	FOXS1	forkhead box S1	1.841	0.0240507	up
gene-FREM2	FREM2	FRAS1 related extracellular matrix protein 2	2.14	7.37508e-10	up
gene-FRMD3	FRMD3	FERM domain containing 3, transcript variant X1	2.563	0.0190127	up
gene-FRRS1	FRRS1	ferric chelate reductase 1, transcript variant X1	0.632	0.105012	down
gene-FRRS1L	FRRS1L	ferric chelate reductase 1 like	1.638	0.000169125	up
gene-FSBP	FSBP	fibrinogen silencer binding protein	1.922	0.0426279	up
gene-FST	FST	follistatin	3.115	0.000895963	up
gene-FSTL3	FSTL3	follistatin like 3	2.71	0.0203094	up
gene-FSTL4	FSTL4	follistatin like 4, transcript variant X1	0.502	1.01149e-09	down
gene-FTCD	FTCD	formimidoyltransferase cyclodeaminase	1.817	0.00164863	up
gene-FTL	FTL	ferritin light chain	0.514	4.82526e-09	down
gene-FTO	FTO	FTO, alpha-ketoglutarate dependent dioxygenase	0.61	0.0158398	down
gene-FUT10	FUT10	fucosyltransferase 10	0.596	0.0134154	down
gene-FUT4	FUT4	fucosyltransferase 4	0.343	5.26086e-08	down
gene-FUT6	FUT6	fucosyltransferase 6	1.729	0.0699163	up
gene-FUT9	FUT9	fucosyltransferase 9, transcript variant X1	2.976	0.0359273	up
gene-FXN	FXN	frataxin	0.59	0.00295216	down
gene-FYN	FYN	FYN proto-oncogene, Src family tyrosine kinase, transcript variant X15	0.639	2.314e-10	down
gene-FYTTD1	FYTTD1	forty-two-three domain containing 1, transcript variant X1	0.651	7.61651e-10	down
gene-FZD2	FZD2	frizzled class receptor 2	1.888	0.00168933	up
gene-FZD5	FZD5	frizzled class receptor 5	2.151	6.90601e-05	up
gene-FZD6	FZD6	frizzled class receptor 6	1.623	0.00238744	up
gene-FZD8	FZD8	frizzled class receptor 8	1.669	0.00268595	up
gene-FZR1	FZR1	fizzy/cell division cycle 20 related 1, transcript variant X1	0.507	1.18073e-13	down
gene-G0S2	G0S2	G0/G1 switch 2	4.415	1.20573e-06	up
gene-G3BP1	G3BP1	G3BP stress granule assembly factor 1	0.516	4.46536e-14	down
gene-G6PC	G6PC	glucose-6-phosphatase catalytic subunit, transcript variant X1	3.687	0.0709768	up
gene-G6PD	G6PD	glucose-6-phosphate dehydrogenase	0.616	0.00103714	down
gene-GAB1	GAB1	GRB2 associated binding protein 1, transcript variant X1	2.164	0.016647	up
gene-GABPA	GABPA	GA binding protein transcription factor alpha subunit, transcript variant X2	0.566	1.79916e-11	down
gene-GABRD	GABRD	gamma-aminobutyric acid type A receptor delta subunit, transcript variant X1	2.644	0.0654335	up
gene-GABRP	GABRP	gamma-aminobutyric acid type A receptor pi subunit, transcript variant X5	2.395	0.0196619	up
gene-GAD2	GAD2	glutamate decarboxylase 2	0.564	0.07112	down
gene-GADD45G	GADD45G	growth arrest and DNA damage inducible gamma	1.568	0.0376956	up
gene-GAL3ST2	GAL3ST2	galactose-3-O-sulfotransferase 2, transcript variant X2	2.193	0.00208974	up
gene-GALNT1	GALNT1	polypeptide N-acetylgalactosaminyltransferase 1, transcript variant X1	0.619	1.65805e-06	down
gene-GALNT12	GALNT12	polypeptide N-acetylgalactosaminyltransferase 12, transcript variant X1	1.622	6.09898e-06	up
gene-GALNT15	GALNT15	polypeptide N-acetylgalactosaminyltransferase 15, transcript variant X1	1.791	2.29464e-07	up
gene-GALNT3	GALNT3	polypeptide N-acetylgalactosaminyltransferase 3, transcript variant X3	2.228	0.000456264	up
gene-GAPDH	GAPDH	glyceraldehyde-3-phosphate dehydrogenase	0.463	2.11481e-23	down
gene-GAR1	GAR1	GAR1 ribonucleoprotein	0.536	3.67743e-08	down
gene-GAREM2	GAREM2	GRB2 associated regulator of MAPK1 subtype 2	1.621	2.88014e-06	up
gene-GARS	GARS	glycyl-tRNA synthetase, transcript variant X1	0.552	2.57828e-13	down
gene-GART	GART	phosphoribosylglycinamide formyltransferase, phosphoribosylglycinamide synthetase, phosphoribosylaminoimidazole synthetase, transcript variant X1	0.455	3.18094e-15	down
gene-GASTL	GASTL	gastricsin-like	3.38	0.00589711	up
gene-GATA5	GATA5	GATA binding protein 5, transcript variant X1	1.523	0.013002	up
gene-GATAD2B	GATAD2B	GATA zinc finger domain containing 2B	0.532	3.66665e-10	down
gene-GATC	GATC	glutamyl-tRNA amidotransferase subunit C, transcript variant X1	0.665	0.00020676	down
gene-GBF1	GBF1	golgi brefeldin A resistant guanine nucleotide exchange factor 1, transcript variant X3	0.627	5.37292e-06	down
gene-GBP	GBP	guanylate binding protein, transcript variant X1	2.518	6.44967e-11	up
gene-GBP1	GBP1	guanylate binding protein 1	2.059	4.39713e-11	up
gene-GBP4L	GBP4L	guanylate-binding protein 4-like	1.788	1.35021e-11	up
gene-GBP7	GBP7	guanylate binding protein 7, transcript variant X2	13.588	0.0501609	up
gene-GCG	GCG	glucagon, transcript variant X1	1.636	0.00226252	up
gene-GCGR	GCGR	glucagon receptor, transcript variant X1	8.977	0.0563016	up
gene-GCH1	GCH1	GTP cyclohydrolase 1	1.963	0.0123612	up
gene-GCN1	GCN1	GCN1, eIF2 alpha kinase activator homolog, transcript variant X1	0.663	9.14803e-09	down
gene-GCNA	GCNA	germ cell nuclear acidic peptidase, transcript variant X1	0.282	4.45549e-42	down
gene-GCNT7	GCNT7	glucosaminyl (N-acetyl) transferase family member 7, transcript variant X2	1.878	3.56078e-06	up
gene-GCSH	GCSH	glycine cleavage system protein H	0.473	2.24277e-08	down
gene-GDF3	GDF3	growth differentiation factor 3	0.623	0.0060879	down
gene-GDI2	GDI2	GDP dissociation inhibitor 2	0.476	1.52441e-21	down
gene-GEM	GEM	GTP binding protein overexpressed in skeletal muscle	1.562	0.00930526	up
gene-GEMIN5	GEMIN5	gem nuclear organelle associated protein 5	0.494	1.63893e-21	down
gene-GEMIN8	GEMIN8	gem nuclear organelle associated protein 8, transcript variant X2	0.618	1.90152e-05	down
gene-GFRA2	GFRA2	GDNF family receptor alpha 2	3.379	0.0491721	up
gene-GGCT	GGCT	gamma-glutamylcyclotransferase	0.578	6.62362e-06	down
gene-GHITM	GHITM	growth hormone inducible transmembrane protein	0.505	1.59775e-24	down
gene-GHR	GHR	growth hormone receptor	1.68	0.0124231	up
gene-GIF	GIF	gastric intrinsic factor	2.013	2.1539e-12	up
gene-GIMAP5L	GIMAP5L	GTPase IMAP family member 5-like	0.641	5.60736e-10	down
gene-GIMAP7L5	GIMAP7L5	GTPase IMAP family member 7-like 5, transcript variant X2	0.654	5.5147e-07	down
gene-GIMD1	GIMD1	GIMAP family P-loop NTPase domain containing 1, transcript variant X1	3.968	0.0929073	up
gene-GINS1	GINS1	GINS complex subunit 1	0.466	3.5064e-14	down
gene-GINS2	GINS2	GINS complex subunit 2, transcript variant X1	0.489	1.58841e-11	down
gene-GINS3	GINS3	GINS complex subunit 3, transcript variant X1	0.472	1.27602e-20	down
gene-GIPC2	GIPC2	GIPC PDZ domain containing family member 2	2.173	7.47215e-07	up
gene-GIT2	GIT2	GIT ArfGAP 2, transcript variant X1	0.541	5.26949e-15	down
gene-GJA4	GJA4	gap junction protein alpha 4, transcript variant X2	2.126	0.0143673	up
gene-GJA5	GJA5	gap junction protein alpha 5, transcript variant X3	2.184	0.00607097	up
gene-GJB1	GJB1	gap junction protein beta 1	10.643	0.00281978	up
gene-GJC2	GJC2	gap junction protein gamma 2, transcript variant X3	1.774	0.053731	up
gene-GJD4	GJD4	gap junction protein delta 4	2.13	0.0155536	up
gene-GK	GK	glycerol kinase, transcript variant X1	1.641	0.000235066	up
gene-GKN2	GKN2	gastrokine 2	3.951	2.23934e-06	up
gene-GLDC	GLDC	glycine decarboxylase, transcript variant X1	3.018	0.00069678	up
gene-GLI3	GLI3	GLI family zinc finger 3	1.611	0.00275487	up
gene-GLIPR2	GLIPR2	GLI pathogenesis related 2, transcript variant X1	0.654	0.021542	down
gene-GLIS2	GLIS2	GLIS family zinc finger 2	1.949	6.86375e-08	up
gene-GLO1	GLO1	glyoxalase I	0.592	8.16604e-10	down
gene-GLRX2	GLRX2	glutaredoxin 2, transcript variant X1	0.585	4.52205e-06	down
gene-GLRX3	GLRX3	glutaredoxin 3	0.608	9.3852e-12	down
gene-GLTSCR1L	GLTSCR1L	GLTSCR1 like, transcript variant X4	1.635	5.42203e-06	up
gene-GLYATL3	GLYATL3	glycine-N-acyltransferase like 3, transcript variant X3	2.725	0.000343253	up
gene-GLYATL3W	GLYATL3W	glycine-N-acyltransferase like 3 W, transcript variant X2	1.523	0.000282668	up
gene-GLYCTK	GLYCTK	glycerate kinase, transcript variant X5	0.641	0.00551392	down
gene-GLYR1	GLYR1	glyoxylate reductase 1 homolog	0.632	3.9879e-10	down
gene-GMDS	GMDS	GDP-mannose 4,6-dehydratase, transcript variant X1	0.518	7.94802e-09	down
gene-GMFB	GMFB	glia maturation factor beta	0.464	4.73393e-15	down
gene-GMNN	GMNN	geminin, DNA replication inhibitor, transcript variant X1	0.398	1.0433e-15	down
gene-GMPS	GMPS	guanine monophosphate synthase	0.529	1.60246e-16	down
gene-GMSRAL	GMSRAL	granulocyte-macrophage colony-stimulating factor receptor subunit alpha-like, transcript variant X2	0.423	1.21612e-17	down
gene-GNAI2	GNAI2	G protein subunit alpha i2	0.66	1.54508e-05	down
gene-GNAI3	GNAI3	G protein subunit alpha i3	0.583	2.05264e-11	down
gene-GNAO1	GNAO1	G protein subunit alpha o1	0.664	0.00199932	down
gene-GNAT3	GNAT3	G protein subunit alpha transducin 3	0.457	0.0340507	down
gene-GNG10	GNG10	G protein subunit gamma 10	0.543	0.00394877	down
gene-GNG2	GNG2	G protein subunit gamma 2	0.651	3.18772e-07	down
gene-GNG4	GNG4	G protein subunit gamma 4, transcript variant X1	0.349	0.00959758	down
gene-GNG7	GNG7	G protein subunit gamma 7, transcript variant X1	0.51	7.86169e-12	down
gene-GNMT	GNMT	glycine N-methyltransferase, transcript variant X1	1.542	1.82909e-07	up
gene-GNPDA1	GNPDA1	glucosamine-6-phosphate deaminase 1	0.593	7.45671e-07	down
gene-GNPNAT1	GNPNAT1	glucosamine-phosphate N-acetyltransferase 1, transcript variant X2	0.66	0.000121377	down
gene-GOLGA1	GOLGA1	golgin A1	1.574	0.000329445	up
gene-GOLGA7	GOLGA7	golgin A7	0.607	1.14636e-07	down
gene-GOT1	GOT1	glutamic-oxaloacetic transaminase 1	0.637	1.67266e-05	down
gene-GOT2	GOT2	glutamic-oxaloacetic transaminase 2	0.528	1.28326e-16	down
gene-GPA33	GPA33	glycoprotein A33	2.15	0.00270088	up
gene-GPC5	GPC5	glypican 5, transcript variant X1	2.072	0.000373843	up
gene-GPD1L	GPD1L	glycerol-3-phosphate dehydrogenase 1-like, transcript variant X1	0.644	1.06964e-08	down
gene-GPD1L2	GPD1L2	glycerol-3-phosphate dehydrogenase 1-like 2	3.402	3.60051e-26	up
gene-GPHN	GPHN	gephyrin, transcript variant X1	0.523	2.01652e-11	down
gene-GPKOW	GPKOW	G-patch domain and KOW motifs	0.597	0.000202195	down
gene-GPNMB	GPNMB	glycoprotein nmb	2.265	0.0202485	up
gene-GPR149	GPR149	G protein-coupled receptor 149	1.732	0.0118811	up
gene-GPR15	GPR15	G protein-coupled receptor 15	0.657	0.0291219	down
gene-GPR17	GPR17	G protein-coupled receptor 17	2.902	0.000756544	up
gene-GPR171	GPR171	G protein-coupled receptor 171	0.571	0.00126402	down
gene-GPR19	GPR19	G protein-coupled receptor 19	2.783	7.57033e-05	up
gene-GPR34	GPR34	G protein-coupled receptor 34	1.634	0.000150589	up
gene-GPR37L1	GPR37L1	G protein-coupled receptor 37 like 1	2.179	0.00570531	up
gene-GPR52	GPR52	G protein-coupled receptor 52	1.932	0.0121389	up
gene-GPR63	GPR63	G protein-coupled receptor 63, transcript variant X1	1.725	0.0525305	up
gene-GPR83L	GPR83L	G protein-coupled receptor 83-like	3.816	0.103081	up
gene-GPR89B	GPR89B	G protein-coupled receptor 89B, transcript variant X1	1.516	8.91686e-05	up
gene-GPRC5B	GPRC5B	G protein-coupled receptor class C group 5 member B, transcript variant X1	1.839	0.00932574	up
gene-GPRIN1	GPRIN1	G protein regulated inducer of neurite outgrowth 1	0.299	0.00263696	down
gene-GPS1	GPS1	G protein pathway suppressor 1	0.63	1.1532e-05	down
gene-GPSM2	GPSM2	G-protein signaling modulator 2, transcript variant X1	0.56	2.17863e-14	down
gene-GPT2	GPT2	glutamic--pyruvic transaminase 2	2.148	1.1992e-05	up
gene-GRB7	GRB7	growth factor receptor bound protein 7, transcript variant X1	2.103	0.0122016	up
gene-GREB1L	GREB1L	growth regulation by estrogen in breast cancer 1 like, transcript variant X1	2.092	1.18015e-06	up
gene-GREM1	GREM1	gremlin 1, DAN family BMP antagonist	3.565	2.45904e-05	up
gene-GRHL3	GRHL3	grainyhead like transcription factor 3, transcript variant X1	0.634	0.048349	down
gene-GRIA2	GRIA2	glutamate ionotropic receptor AMPA type subunit 2, transcript variant X3	3.852	8.9082e-07	up
gene-GRIN2A	GRIN2A	glutamate ionotropic receptor NMDA type subunit 2A, transcript variant X1	1.718	0.102644	up
gene-GRIN3A	GRIN3A	glutamate ionotropic receptor NMDA type subunit 3A	0.626	2.76526e-05	down
gene-GRIN3B	GRIN3B	glutamate ionotropic receptor NMDA type subunit 3B, transcript variant X1	1.672	0.00217373	up
gene-GRK7	GRK7	G protein-coupled receptor kinase 7	2.028	0.000473841	up
gene-GRM7	GRM7	glutamate metabotropic receptor 7, transcript variant X1	0.523	0.0782973	down
gene-GRPEL1	GRPEL1	GrpE like 1, mitochondrial	0.649	1.68919e-06	down
gene-GRSF1	GRSF1	G-rich RNA sequence binding factor 1, transcript variant X1	0.536	4.1042e-11	down
gene-GSG1L2	GSG1L2	GSG1 like 2	19.034	1	up
gene-GSG2	GSG2	germ cell associated 2, haspin	0.448	6.56683e-16	down
gene-GSTA3	GSTA3	glutathione S-transferase alpha 3	1.63	6.09105e-05	up
gene-GSTA4L	GSTA4L	glutathione S-transferase alpha 4-like	1.695	0.00798869	up
gene-GSTAL2	GSTAL2	glutathione S-transferase alpha-like 2, transcript variant X2	0.574	1.8966e-09	down
gene-GSTT1	GSTT1	glutathione S-transferase theta 1	0.495	2.56984e-13	down
gene-GSTT1L	GSTT1L	glutathione S-transferase theta 1-like	0.532	1.25274e-07	down
gene-GTDC1	GTDC1	glycosyltransferase like domain containing 1, transcript variant X1	1.522	1.8782e-05	up
gene-GTF2E1	GTF2E1	general transcription factor IIE subunit 1	0.559	9.35889e-08	down
gene-GTF2E2	GTF2E2	general transcription factor IIE subunit 2, transcript variant X2	0.598	7.95652e-07	down
gene-GTF3C6	GTF3C6	general transcription factor IIIC subunit 6, transcript variant X1	0.584	7.74682e-06	down
gene-GTPBP1	GTPBP1	GTP binding protein 1	0.564	7.72852e-11	down
gene-GTPBP10	GTPBP10	GTP binding protein 10	0.562	3.36297e-07	down
gene-GTPBP4	GTPBP4	GTP binding protein 4	0.576	4.08952e-14	down
gene-GTSE1	GTSE1	G2 and S-phase expressed 1	0.282	1.2601e-40	down
gene-GTSF1L	GTSF1L	gametocyte specific factor 1-like, transcript variant X1	1.587	0.0008916	up
gene-GUCA2A	GUCA2A	guanylate cyclase activator 2A	1.562	0.000726836	up
gene-GUCY1A3	GUCY1A3	guanylate cyclase 1 soluble subunit alpha, transcript variant X2	1.965	0.00121392	up
gene-GUCY2C	GUCY2C	guanylate cyclase 2C, transcript variant X1	2	7.47113e-05	up
gene-GVINP1	GVINP1	GTPase, very large interferon inducible pseudogene 1, transcript variant X2	2.184	5.36981e-08	up
gene-GXYLT2	GXYLT2	glucoside xylosyltransferase 2, transcript variant X1	1.975	0.0943448	up
gene-GYG2	GYG2	glycogenin 2, transcript variant X1	1.775	0.00658491	up
gene-GZMA	GZMA	granzyme A	2.877	1.95237e-06	up
gene-H2AFJ	H2AFJ	H2A histone family, member J	1.612	0.00998661	up
gene-H2AFV	H2AFV	H2A histone family, member V, transcript variant X1	0.44	6.75162e-31	down
gene-H2AFX	H2AFX	H2A histone family member X	0.66	0.0556889	down
gene-H2AFY2	H2AFY2	H2A histone family, member Y2	0.65	0.00688577	down
gene-H2AFZ	H2AFZ	H2A histone family, member Z	0.379	4.66538e-37	down
gene-H3F3C	H3F3C	H3 histone, family 3C	0.572	8.77666e-17	down
gene-HACD1	HACD1	3-hydroxyacyl-CoA dehydratase 1, transcript variant X2	2.626	0.000324143	up
gene-HADHA	HADHA	hydroxyacyl-CoA dehydrogenase/3-ketoacyl-CoA thiolase/enoyl-CoA hydratase (trifunctional protein), alpha subunit	0.428	3.33985e-24	down
gene-HAND2	HAND2	heart and neural crest derivatives expressed 2	2.568	0.0533133	up
gene-HARS	HARS	histidyl-tRNA synthetase	0.628	1.26173e-11	down
gene-HAT1	HAT1	histone acetyltransferase 1	0.614	9.59731e-06	down
gene-HAUS1	HAUS1	HAUS augmin like complex subunit 1	0.346	3.11233e-09	down
gene-HAUS6	HAUS6	HAUS augmin like complex subunit 6	0.585	3.75373e-12	down
gene-HAVCR1	HAVCR1	hepatitis A virus cellular receptor 1, transcript variant 3	0.645	0.00130043	down
gene-HBEGF	HBEGF	heparin binding EGF like growth factor	2.705	0.0554524	up
gene-HCK	HCK	HCK proto-oncogene, Src family tyrosine kinase, transcript variant X1	2.212	0.000280162	up
gene-HCLS1	HCLS1	hematopoietic cell-specific Lyn substrate 1, transcript variant X1	0.587	4.65493e-08	down
gene-HCN2	HCN2	hyperpolarization activated cyclic nucleotide-gated potassium channel 2	1.652	0.0496872	up
gene-HDAC11	HDAC11	histone deacetylase 11	1.799	5.03924e-05	up
gene-HDAC2	HDAC2	histone deacetylase 2	0.526	1.94958e-15	down
gene-HDAC8	HDAC8	histone deacetylase 8, transcript variant X1	0.652	5.29377e-05	down
gene-HDAC9	HDAC9	histone deacetylase 9, transcript variant X1	0.606	4.43647e-06	down
gene-HDC	HDC	histidine decarboxylase	1.514	0.0158398	up
gene-HDDC3	HDDC3	HD domain containing 3	0.537	0.0240507	down
gene-HDGF	HDGF	hepatoma-derived growth factor	0.607	2.46947e-10	down
gene-HDGFRP2	HDGFRP2	hepatoma-derived growth factor-related protein 2, transcript variant X1	0.646	1.25741e-07	down
gene-HDGFRP3	HDGFRP3	hepatoma-derived growth factor, related protein 3, transcript variant X1	0.644	3.66233e-06	down
gene-HDLBP	HDLBP	high density lipoprotein binding protein, transcript variant X1	0.527	1.5368e-12	down
gene-HEATR1	HEATR1	HEAT repeat containing 1	0.618	3.65537e-12	down
gene-HECTD2	HECTD2	HECT domain E3 ubiquitin protein ligase 2	1.741	0.0417432	up
gene-HECW2	HECW2	HECT, C2 and WW domain containing E3 ubiquitin protein ligase 2, transcript variant X1	1.842	0.000177574	up
gene-HELB	HELB	DNA helicase B, transcript variant X1	2.212	3.13971e-13	up
gene-HELLS	HELLS	helicase, lymphoid-specific, transcript variant X5	0.351	9.22275e-39	down
gene-HELT	HELT	helt bHLH transcription factor	2.6	0.0245776	up
gene-HELZ2	HELZ2	helicase with zinc finger 2, transcript variant X2	3.123	5.2371e-41	up
gene-HEPH	HEPH	hephaestin, transcript variant X2	1.629	3.00994e-07	up
gene-HERC4L	HERC4L	hect domain and RLD 4-like, transcript variant X1	4.687	5.09867e-63	up
gene-HESX1	HESX1	HESX homeobox 1, transcript variant X2	1.696	0.0598232	up
gene-HEY1	HEY1	hes related family bHLH transcription factor with YRPW motif 1, transcript variant X1	2.308	3.48915e-07	up
gene-HEYL	HEYL	hes related family bHLH transcription factor with YRPW motif-like	1.894	0.00137681	up
gene-HGF	HGF	hepatocyte growth factor	2.697	0.000263518	up
gene-HGH1	HGH1	HGH1 homolog	1.915	0.000433348	up
gene-HH3L	HH3L	histone H3.3-like	0.562	1.48875e-09	down
gene-HHATL	HHATL	hedgehog acyltransferase-like	1.968	0.00465048	up
gene-HHIPL2	HHIPL2	HHIP like 2	1.882	0.026738	up
gene-HIC1	HIC1	HIC ZBTB transcriptional repressor 1, transcript variant X1	1.61	1.69071e-05	up
gene-HIC2	HIC2	hypermethylated in cancer 2, transcript variant 1	2.099	1.07851e-05	up
gene-HIGD1A	HIGD1A	HIG1 hypoxia inducible domain family member 1A	0.564	6.4288e-10	down
gene-HINT1Z	HINT1Z	histidine triad nucleotide binding protein 1-Z	0.577	0.000144119	down
gene-HIRA	HIRA	histone cell cycle regulator	0.553	1.32626e-10	down
gene-HIST1H101	HIST1H101	histone cluster 1, H1.01	1.65	0.000346622	up
gene-HIST1H2A4	HIST1H2A4	histone cluster 1, H2A, IV, transcript variant X1	1.504	0.00404226	up
gene-HIST1H2B5L	HIST1H2B5L	histone cluster 1, H2B-V-like, transcript variant X2	0.625	0.00218335	down
gene-HIST1H2B7	HIST1H2B7	histone cluster 1, H2B-VII (similar to human histone cluster 1, class H2B, member N)	4.676	0.000824098	up
gene-HIST2H3D	HIST2H3D	histone cluster 2 H3 family member d	0.561	0.0459444	down
gene-HIST2H4B	HIST2H4B	histone cluster 2, H4b	0.03	1	down
gene-HISTH1	HISTH1	histone H1	0.531	0.000581441	down
gene-HK1	HK1	hexokinase 1, transcript variant X1	0.632	1.53465e-06	down
gene-HKDC1	HKDC1	hexokinase domain containing 1	1.536	0.0943448	up
gene-HLA-F10AL1	HLA-F10AL1	class I histocompatibility antigen, F10 alpha chain-like 1, transcript variant X2	2.421	1.38271e-09	up
gene-HLX	HLX	H2.0 like homeobox, transcript variant X1	2.861	5.41757e-07	up
gene-HM13	HM13	histocompatibility minor 13, transcript variant X1	0.656	2.28385e-05	down
gene-HMG20A	HMG20A	high mobility group 20A, transcript variant X6	0.581	1.29273e-07	down
gene-HMGA1	HMGA1	high mobility group AT-hook 1	0.549	1.84854e-09	down
gene-HMGB1	HMGB1	high mobility group box 1, transcript variant X2	0.375	1.9826e-46	down
gene-HMGB2	HMGB2	high mobility group box 2, transcript variant X1	0.348	1.0689e-60	down
gene-HMGB3	HMGB3	high mobility group box 3	0.363	1.56017e-29	down
gene-HMGCR	HMGCR	3-hydroxy-3-methylglutaryl-CoA reductase, transcript variant X1	0.485	1.42458e-20	down
gene-HMGCS1	HMGCS1	3-hydroxy-3-methylglutaryl-CoA synthase 1, transcript variant X3	0.494	3.08131e-20	down
gene-HMGN1	HMGN1	high mobility group nucleosome binding domain 1	0.502	7.87191e-16	down
gene-HMGN4	HMGN4	high mobility group nucleosomal binding domain 4	0.322	1.9219e-31	down
gene-HMGN5	HMGN5	high mobility group nucleosome binding domain 5, transcript variant X1	0.336	1.17416e-41	down
gene-HMMR	HMMR	hyaluronan mediated motility receptor	0.389	1.47659e-24	down
gene-HNF4beta	HNF4beta	hepatic nuclear factor 4 beta	2.067	3.55564e-06	up
gene-HNF4G	HNF4G	hepatocyte nuclear factor 4 gamma, transcript variant X1	1.661	0.0155495	up
gene-HNMT	HNMT	histamine N-methyltransferase, transcript variant X1	1.71	0.000226877	up
gene-HNRNPA0	HNRNPA0	heterogeneous nuclear ribonucleoprotein A0	0.567	1.79993e-10	down
gene-HNRNPA1	HNRNPA1	heterogeneous nuclear ribonucleoprotein A1, transcript variant X2	0.439	6.04278e-33	down
gene-HNRNPA3	HNRNPA3	heterogeneous nuclear ribonucleoprotein A3 homolog 1-like, transcript variant X4	0.655	1.01417e-11	down
gene-HNRNPAB	HNRNPAB	heterogeneous nuclear ribonucleoprotein A/B, transcript variant X2	0.561	3.91582e-19	down
gene-HNRNPH3	HNRNPH3	heterogeneous nuclear ribonucleoprotein H3, transcript variant X2	0.609	1.27254e-17	down
gene-HNRNPK	HNRNPK	heterogeneous nuclear ribonucleoprotein K, transcript variant X4	0.464	1.03068e-10	down
gene-HNRNPM	HNRNPM	heterogeneous nuclear ribonucleoprotein M	0.584	2.29076e-13	down
gene-HNRNPUL1	HNRNPUL1	heterogeneous nuclear ribonucleoprotein U like 1, transcript variant X1	0.648	3.01121e-09	down
gene-HNRNPUL2	HNRNPUL2	heterogeneous nuclear ribonucleoprotein U like 2	0.592	2.82406e-12	down
gene-HOXA2	HOXA2	homeobox A2	2.17	5.5593e-08	up
gene-HOXA4	HOXA4	homeobox A4	1.645	0.000387668	up
gene-HOXB2	HOXB2	homeobox B2	3.302	0.00031542	up
gene-HOXB3	HOXB3	homeobox B3, transcript variant X5	2.058	0.000174812	up
gene-HOXB4	HOXB4	homeobox B4, transcript variant X1	2.448	3.89186e-05	up
gene-HOXB6	HOXB6	homeobox B6, transcript variant X1	3.08	0.0143916	up
gene-HOXB7	HOXB7	homeobox B7, transcript variant X1	2.188	0.00252317	up
gene-HP1BP3	HP1BP3	heterochromatin protein 1 binding protein 3	0.401	3.33985e-24	down
gene-HPCAL1	HPCAL1	hippocalcin like 1, transcript variant X6	0.663	7.83666e-05	down
gene-HPF1	HPF1	histone PARylation factor 1	0.411	7.40012e-29	down
gene-HPGD	HPGD	hydroxyprostaglandin dehydrogenase 15-(NAD), transcript variant X1	2.551	3.0294e-10	up
gene-HPS5	HPS5	HPS5, biogenesis of lysosomal organelles complex 2 subunit 2	2.474	5.94611e-10	up
gene-HRH1	HRH1	histamine receptor H1	2.168	0.0224371	up
gene-HRH2	HRH2	histamine receptor H2	0.665	0.0353088	down
gene-HRH3	HRH3	histamine receptor H3, transcript variant X1	0.605	0.0329495	down
gene-HS2ST1	HS2ST1	heparan sulfate 2-O-sulfotransferase 1	0.518	3.80497e-05	down
gene-HS3ST1	HS3ST1	heparan sulfate-glucosamine 3-sulfotransferase 1	2.241	0.00126878	up
gene-HS3ST1L	HS3ST1L	heparan sulfate glucosamine 3-O-sulfotransferase 1-like	2.987	0.000380224	up
gene-HS3ST4	HS3ST4	heparan sulfate-glucosamine 3-sulfotransferase 4	0.354	0.0920414	down
gene-HS6ST2	HS6ST2	heparan sulfate 6-O-sulfotransferase 2	0.503	2.22339e-05	down
gene-HSBP1	HSBP1	heat shock factor binding protein 1	0.634	2.74223e-10	down
gene-HSD11B1b	HSD11B1b	hydroxysteroid (11-beta) dehydrogenase 1b	1.607	0.015713	up
gene-HSD17B2	HSD17B2	hydroxysteroid 17-beta dehydrogenase 2	1.549	0.0994635	up
gene-HSD17B7	HSD17B7	hydroxysteroid 17-beta dehydrogenase 7, transcript variant 1	0.515	2.12426e-05	down
gene-HSDL1	HSDL1	hydroxysteroid dehydrogenase like 1, transcript variant X1	0.594	0.0012183	down
gene-HSDL2	HSDL2	hydroxysteroid dehydrogenase like 2	0.594	0.000310309	down
gene-HSF1	HSF1	heat shock transcription factor 1	0.58	9.81423e-05	down
gene-HSF2BP	HSF2BP	heat shock transcription factor 2 binding protein, transcript variant X1	1.716	0.101777	up
gene-HSF5	HSF5	heat shock transcription factor 5	3.191	0.0912183	up
gene-HSFL1	HSFL1	heat shock transcription factor 1/2-like 1	4.188	0.0176031	up
gene-HSP90AA1	HSP90AA1	heat shock protein 90 alpha family class A member 1	0.656	2.18929e-10	down
gene-HSP90AB1	HSP90AB1	heat shock protein 90 alpha family class B member 1	0.427	1.94326e-21	down
gene-HSPA2	HSPA2	heat shock 70kDa protein 2	2.103	1.90303e-07	up
gene-HSPA8	HSPA8	heat shock 70kDa protein 8	0.545	4.4566e-17	down
gene-HSPA9	HSPA9	heat shock protein family A (Hsp70) member 9	0.521	1.1732e-09	down
gene-HSPB1	HSPB1	heat shock protein family B (small) member 1	2.893	2.23228e-25	up
gene-HSPB3	HSPB3	heat shock protein family B (small) member 3	2.951	0.0149565	up
gene-HSPB8	HSPB8	heat shock protein family B (small) member 8	3.282	1.68665e-24	up
gene-HSPB9	HSPB9	heat shock protein family B (small) member 9	5	1.50409e-05	up
gene-HSPD1	HSPD1	heat shock protein family D (Hsp60) member 1	0.505	2.35687e-27	down
gene-HSPE1	HSPE1	heat shock protein family E (Hsp10) member 1	0.635	2.53602e-05	down
gene-HTR1B	HTR1B	5-hydroxytryptamine receptor 1B	3.595	0.00016554	up
gene-HTR1E	HTR1E	5-hydroxytryptamine receptor 1E, transcript variant X5	2.269	0.0212643	up
gene-HTR3A	HTR3A	5-hydroxytryptamine receptor 3A, transcript variant X2	2.272	0.00178948	up
gene-HTR6	HTR6	5-hydroxytryptamine receptor 6, transcript variant X1	1.607	0.012178	up
gene-HTRA1	HTRA1	HtrA serine peptidase 1	1.823	3.15004e-05	up
gene-HVCN1	HVCN1	hydrogen voltage gated channel 1	0.59	1.69595e-08	down
gene-HYAL3	HYAL3	hyaluronoglucosaminidase 3, transcript variant X1	2.041	1.71468e-14	up
gene-HYLS1	HYLS1	HYLS1, centriolar and ciliogenesis associated, transcript variant X2	0.443	1.10485e-09	down
gene-IAH1	IAH1	isoamyl acetate-hydrolyzing esterase 1 homolog	0.635	1.88577e-05	down
gene-IARS	IARS	isoleucyl-tRNA synthetase, transcript variant X1	0.466	8.68102e-25	down
gene-IBA57	IBA57	IBA57 homolog, iron-sulfur cluster assembly	0.604	0.000856142	down
gene-ICA1	ICA1	islet cell autoantigen 1, transcript variant X1	1.677	0.00483039	up
gene-ICOSLG	ICOSLG	inducible T-cell costimulator ligand	0.605	1.24885e-06	down
gene-ID1	ID1	inhibitor of DNA binding 1, HLH protein	3.549	1.4669e-10	up
gene-ID4	ID4	inhibitor of DNA binding 4, HLH protein	3.437	1.19994e-12	up
gene-IDH2	IDH2	isocitrate dehydrogenase (NADP(+)) 2, mitochondrial	0.548	6.06313e-15	down
gene-IDH3A	IDH3A	isocitrate dehydrogenase 3 (NAD(+)) alpha	0.652	3.61901e-05	down
gene-IDI1	IDI1	isopentenyl-diphosphate delta isomerase 1, transcript variant X2	0.309	6.63665e-21	down
gene-IDS	IDS	iduronate 2-sulfatase, transcript variant X1	1.562	1.41936e-05	up
gene-IER3IP1	IER3IP1	immediate early response 3 interacting protein 1	0.629	1.40194e-05	down
gene-IER5L	IER5L	immediate early response 5 like	2.587	6.63616e-19	up
gene-IFI27L2	IFI27L2	interferon, alpha-inducible protein 27-like 2, transcript variant X1	7.458	9.38241e-81	up
gene-IFI6	IFI6	interferon alpha inducible protein 6	12.383	4.69395e-147	up
gene-IFIH1	IFIH1	interferon induced with helicase C domain 1	3.913	1.89228e-58	up
gene-IFIT5	IFIT5	interferon induced protein with tetratricopeptide repeats 5	9.782	2.22775e-121	up
gene-IFITM1	IFITM1	interferon-induced transmembrane protein 1	5.478	0.000119967	up
gene-IFITM3	IFITM3	interferon-induced transmembrane protein 3	3.881	7.43948e-27	up
gene-IFITM5	IFITM5	interferon induced transmembrane protein 5	1.585	0.00847389	up
gene-IFNAL3	IFNAL3	interferon type A1/A2-like 3	2.973	0.102228	up
gene-IFNAL5	IFNAL5	interferon type A1/A2-like 5	3.379	0.00256673	up
gene-IFNG	IFNG	interferon gamma	3.627	0.0900972	up
gene-IFNKL1	IFNKL1	interferon kappa-like 1, transcript variant X1	7.177	1.28899e-07	up
gene-IFNL3A	IFNL3A	interferon lambda-3 A	17.778	1	up
gene-IFRD1	IFRD1	interferon related developmental regulator 1	0.645	7.53349e-09	down
gene-IFT122	IFT122	intraflagellar transport 122, transcript variant X1	0.605	2.26803e-06	down
gene-IFT140	IFT140	intraflagellar transport 140, transcript variant X1	1.84	3.50644e-05	up
gene-IFT74	IFT74	intraflagellar transport 74, transcript variant X2	0.587	0.000997685	down
gene-IGF2	IGF2	insulin like growth factor 2, transcript variant X1	1.754	0.0020792	up
gene-IGF2BP3	IGF2BP3	insulin like growth factor 2 mRNA binding protein 3	0.59	1.87759e-14	down
gene-IGFBP4	IGFBP4	insulin like growth factor binding protein 4	1.743	9.73837e-05	up
gene-IGFBP5	IGFBP5	insulin like growth factor binding protein 5	2.246	0.00491253	up
gene-IGSF11	IGSF11	immunoglobulin superfamily member 11	1.993	0.0094968	up
gene-IGSF1L5	IGSF1L5	immunoglobulin superfamily member 1-like 5	0.171	0.0488534	down
gene-IGSF9B	IGSF9B	immunoglobulin superfamily member 9B, transcript variant X1	0.637	0.0107788	down
gene-IKBIP	IKBIP	IKBKB interacting protein, transcript variant X1	1.558	0.0314788	up
gene-IKBKAP	IKBKAP	inhibitor of kappa light polypeptide gene enhancer in B-cells, kinase complex-associated protein	0.514	6.38886e-07	down
gene-IKZF4	IKZF4	IKAROS family zinc finger 4, transcript variant X3	0.57	6.55953e-07	down
gene-IL11	IL11	interleukin 11	1.571	0.0013869	up
gene-IL15	IL15	interleukin 15	1.944	5.13005e-05	up
gene-IL15RA	IL15RA	interleukin 15 receptor, alpha, transcript variant X2	1.52	0.0247786	up
gene-IL17RC	IL17RC	interleukin 17 receptor C	1.759	8.92875e-07	up
gene-IL17RD	IL17RD	interleukin 17 receptor D	1.702	0.00211075	up
gene-IL17RE	IL17RE	interleukin 17 receptor E	1.649	0.0747898	up
gene-IL18	IL18	interleukin 18, transcript variant X1	1.524	0.00125958	up
gene-IL18BP	IL18BP	interleukin 18 binding protein, transcript variant X1	2.131	1.18079e-05	up
gene-IL18RAP	IL18RAP	interleukin 18 receptor accessory protein	2.895	0.0441143	up
gene-IL1B	IL1B	interleukin 1, beta, transcript variant X1	2.574	0.00183645	up
gene-IL1R1	IL1R1	interleukin 1 receptor type 1	2.35	0.0521148	up
gene-IL1RL1	IL1RL1	interleukin 1 receptor like 1, transcript variant 1	2.044	0.000662864	up
gene-IL1RL2	IL1RL2	interleukin 1 receptor-like 2, transcript variant X1	1.929	0.0150656	up
gene-IL4I1	IL4I1	interleukin 4 induced 1	3.292	1.55274e-06	up
gene-IL7	IL7	interleukin 7, transcript variant X1	2.601	7.01202e-07	up
gene-IL7R	IL7R	interleukin 7 receptor	0.656	1.76874e-07	down
gene-IL8L1	IL8L1	interleukin 8-like 1	1.551	0.0765379	up
gene-IL8L2	IL8L2	interleukin 8-like 2	2.236	0.00408042	up
gene-ILF3	ILF3	interleukin enhancer binding factor 3	0.564	1.13332e-13	down
gene-IMMP2L	IMMP2L	inner mitochondrial membrane peptidase subunit 2, transcript variant X1	0.475	0.000338128	down
gene-IMMT	IMMT	inner membrane mitochondrial protein, transcript variant X1	0.621	8.84279e-11	down
gene-IMPDH2	IMPDH2	inosine monophosphate dehydrogenase 2	0.533	1.89296e-15	down
gene-INAFM2	INAFM2	InaF motif containing 2	1.684	0.00280423	up
gene-INCENP	INCENP	inner centromere protein, transcript variant X1	0.315	1.0131e-69	down
gene-ING2	ING2	inhibitor of growth family member 2	0.542	2.39761e-06	down
gene-INHBA	INHBA	inhibin beta A subunit, transcript variant X1	1.541	0.00826126	up
gene-INIP	INIP	INTS3 and NABP interacting protein	0.514	2.10119e-06	down
gene-INO80E	INO80E	INO80 complex subunit E	0.651	1.02634e-05	down
gene-INPP4B	INPP4B	inositol polyphosphate-4-phosphatase type II B, transcript variant X1	1.76	9.26722e-11	up
gene-INPP5A	INPP5A	inositol polyphosphate-5-phosphatase A, transcript variant X1	1.54	4.90439e-06	up
gene-INSIG1	INSIG1	insulin induced gene 1	0.624	9.99307e-05	down
gene-INSM1	INSM1	INSM transcriptional repressor 1	2.314	9.46675e-07	up
gene-INTS1	INTS1	integrator complex subunit 1, transcript variant X1	0.599	2.44758e-07	down
gene-INTS11	INTS11	integrator complex subunit 11	0.663	9.49721e-07	down
gene-INTS13	INTS13	integrator complex subunit 13	0.609	7.0276e-14	down
gene-INTS2	INTS2	integrator complex subunit 2	0.656	3.50644e-05	down
gene-INTS9	INTS9	integrator complex subunit 9	0.52	2.17779e-09	down
gene-INTU	INTU	inturned planar cell polarity protein, transcript variant X1	0.628	5.22166e-05	down
gene-IPO11	IPO11	importin 11, transcript variant X2	0.557	3.59638e-06	down
gene-IPO5	IPO5	importin 5	0.403	9.91881e-25	down
gene-IPO7	IPO7	importin 7	0.464	4.64188e-31	down
gene-IPO9	IPO9	importin 9	0.525	1.04553e-18	down
gene-IRF1	IRF1	interferon regulatory factor 1, transcript variant X1	1.917	2.31615e-19	up
gene-IRF2BP2	IRF2BP2	interferon regulatory factor 2 binding protein 2	1.502	5.18017e-09	up
gene-IRF7	IRF7	interferon regulatory factor 7	3.082	2.19667e-37	up
gene-IRF9	IRF9	interferon regulatory factor 9, transcript variant X1	1.709	5.09105e-08	up
gene-IRX3	IRX3	iroquois homeobox 3	3.644	0.0669776	up
gene-IRX5	IRX5	iroquois homeobox 5, transcript variant X1	2.264	0.0587182	up
gene-IRX6	IRX6	iroquois homeobox 6	2.29	0.0704037	up
gene-ISCU	ISCU	iron-sulfur cluster assembly enzyme	0.628	4.27613e-05	down
gene-ISL2	ISL2	ISL LIM homeobox 2, transcript variant X1	4.379	4.88177e-24	up
gene-ISLR	ISLR	immunoglobulin superfamily containing leucine rich repeat, transcript variant X2	1.887	4.24249e-05	up
gene-ISYNA1	ISYNA1	inositol-3-phosphate synthase 1, transcript variant X1	3.327	2.11064e-06	up
gene-ITGA7	ITGA7	integrin, alpha 7, transcript variant X1	2.332	0.000271782	up
gene-ITGA8	ITGA8	integrin subunit alpha 8	1.602	0.0447996	up
gene-ITGA9	ITGA9	integrin subunit alpha 9	1.806	0.0704689	up
gene-ITGB1BP3	ITGB1BP3	integrin beta 1 binding protein 3	0.349	1.39182e-47	down
gene-ITGB3BP	ITGB3BP	integrin subunit beta 3 binding protein	0.508	1.95047e-12	down
gene-ITIH6	ITIH6	inter-alpha-trypsin inhibitor heavy chain family member 6, transcript variant X2	0.597	0.0112868	down
gene-ITPR2	ITPR2	inositol 1,4,5-trisphosphate receptor type 2, transcript variant X1	0.63	1.72715e-07	down
gene-JAG1	JAG1	jagged 1	1.568	0.000452373	up
gene-JAK1	JAK1	Janus kinase 1	0.534	8.30998e-11	down
gene-JAK3	JAK3	Janus kinase 3	0.661	3.56749e-08	down
gene-JMJD4	JMJD4	jumonji domain containing 4	0.559	8.97988e-05	down
gene-JMJD6	JMJD6	jumonji domain containing 6	0.581	8.70801e-10	down
gene-JMJD7	JMJD7	jumonji domain containing 7	0.603	0.0521601	down
gene-JPH1	JPH1	junctophilin 1, transcript variant X3	1.775	0.000106653	up
gene-JPH3	JPH3	junctophilin 3	1.514	0.0752207	up
gene-JPT1	JPT1	Jupiter microtubule associated homolog 1, transcript variant X1	0.593	5.98243e-12	down
gene-JUN	JUN	Jun proto-oncogene, AP-1 transcription factor subunit	1.814	0.0221991	up
gene-JUND	JUND	JunD proto-oncogene, AP-1 transcription factor subunit	1.778	0.0262532	up
gene-JUP	JUP	junction plakoglobin	0.596	3.25329e-10	down
gene-K123	K123	K123 protein, transcript variant X1	1.741	0.000392573	up
gene-KAT14	KAT14	lysine acetyltransferase 14	0.532	1.49915e-11	down
gene-KAT7	KAT7	lysine acetyltransferase 7	0.631	1.17913e-07	down
gene-KAZALD1	KAZALD1	Kazal type serine peptidase inhibitor domain 1, transcript variant X1	1.591	0.0861283	up
gene-KAZN	KAZN	kazrin, periplakin interacting protein, transcript variant X3	1.928	1.47454e-06	up
gene-KBTBD11	KBTBD11	kelch repeat and BTB domain containing 11, transcript variant X2	1.836	0.00254814	up
gene-KCNA1	KCNA1	potassium voltage-gated channel subfamily A member 1, transcript variant X1	2.591	0.0170961	up
gene-KCNA2	KCNA2	potassium voltage-gated channel subfamily A member 2	0.526	0.000223816	down
gene-KCNAB1	KCNAB1	potassium voltage-gated channel subfamily A member regulatory beta subunit 1, transcript variant X1	0.586	0.0627976	down
gene-KCNAB2	KCNAB2	potassium voltage-gated channel subfamily A regulatory beta subunit 2, transcript variant X1	0.461	6.70851e-20	down
gene-KCNB2	KCNB2	potassium voltage-gated channel subfamily B member 2, transcript variant X2	1.95	0.019917	up
gene-KCNC2	KCNC2	potassium voltage-gated channel subfamily C member 2, transcript variant X3	1.926	0.0117949	up
gene-KCND3	KCND3	potassium voltage-gated channel subfamily D member 3, transcript variant X2	2.987	0.022345	up
gene-KCNE4	KCNE4	potassium voltage-gated channel subfamily E regulatory subunit 4, transcript variant X5	3.701	8.5686e-06	up
gene-KCNJ15	KCNJ15	potassium voltage-gated channel subfamily J member 15, transcript variant X1	1.989	0.004998	up
gene-KCNJ16	KCNJ16	potassium voltage-gated channel subfamily J member 16, transcript variant X1	1.968	0.0250661	up
gene-KCNJ8	KCNJ8	potassium voltage-gated channel subfamily J member 8, transcript variant X1	1.939	0.000356222	up
gene-KCNK15	KCNK15	potassium two pore domain channel subfamily K member 15	0.582	1.93905e-05	down
gene-KCNK3	KCNK3	potassium two pore domain channel subfamily K member 3	1.757	0.0959765	up
gene-KCNK4	KCNK4	potassium channel, subfamily K, member 4, transcript variant X1	3.434	8.97942e-05	up
gene-KCNK5	KCNK5	potassium two pore domain channel subfamily K member 5, transcript variant X1	2.36	1.68419e-07	up
gene-KCNK9	KCNK9	potassium two pore domain channel subfamily K member 9	3.102	0.0481624	up
gene-KCNMB1	KCNMB1	potassium calcium-activated channel subfamily M regulatory beta subunit 1	3.281	1.96779e-08	up
gene-KCNQ4	KCNQ4	potassium voltage-gated channel subfamily Q member 4, transcript variant X1	1.715	0.0052235	up
gene-KCNS1	KCNS1	potassium voltage-gated channel modifier subfamily S member 1, transcript variant X3	1.58	0.0922924	up
gene-KCNT2	KCNT2	potassium sodium-activated channel subfamily T member 2, transcript variant X1	2.517	0.0280402	up
gene-KCTD10	KCTD10	potassium channel tetramerization domain containing 10, transcript variant X1	0.514	2.50935e-11	down
gene-KCTD15	KCTD15	potassium channel tetramerization domain containing 15, transcript variant X1	1.59	0.0830512	up
gene-KCTD21	KCTD21	potassium channel tetramerization domain containing 21, transcript variant X1	1.826	0.00245292	up
gene-KDM1A	KDM1A	lysine demethylase 1A, transcript variant X1	0.484	8.50783e-16	down
gene-KHDRBS3	KHDRBS3	KH RNA binding domain containing, signal transduction associated 3, transcript variant X1	1.686	0.000242722	up
gene-KIAA0040	KIAA0040	KIAA0040	0.603	7.56842e-06	down
gene-KIAA0101	KIAA0101	KIAA0101	0.505	5.74527e-05	down
gene-KIAA0408	KIAA0408	KIAA0408, transcript variant X1	1.567	0.00821812	up
gene-KIAA1107	KIAA1107	KIAA1107	0.655	0.0105796	down
gene-KIAA1211	KIAA1211	KIAA1211, transcript variant X2	1.744	3.1273e-06	up
gene-KIAA1217	KIAA1217	KIAA1217, transcript variant X1	1.624	9.2811e-07	up
gene-KIAA1468	KIAA1468	KIAA1468, transcript variant X2	1.685	1.71786e-05	up
gene-KIAA1551	KIAA1551	KIAA1551, transcript variant X1	1.614	0.00283588	up
gene-KIAA1614	KIAA1614	KIAA1614	1.798	0.0548052	up
gene-KIAA1644	KIAA1644	KIAA1644, transcript variant X9	1.753	0.000702522	up
gene-KIAA1841	KIAA1841	KIAA1841, transcript variant X2	1.692	0.000225441	up
gene-KIDINS220	KIDINS220	kinase D-interacting substrate 220kDa, transcript variant X1	0.639	3.8108e-08	down
gene-KIF11	KIF11	kinesin family member 11	0.336	1.20641e-67	down
gene-KIF14	KIF14	kinesin family member 14, transcript variant X1	0.549	4.17508e-05	down
gene-KIF15	KIF15	kinesin family member 15	0.28	3.52091e-83	down
gene-KIF18A	KIF18A	kinesin family member 18A, transcript variant X2	0.459	3.62331e-10	down
gene-KIF18B	KIF18B	kinesin family member 18B	0.399	4.73043e-26	down
gene-KIF20A	KIF20A	kinesin family member 20A	0.395	2.20328e-30	down
gene-KIF20AL	KIF20AL	kinesin family member 20A-like, transcript variant X3	1.913	0.000244244	up
gene-KIF20B	KIF20B	kinesin family member 20B, transcript variant X4	0.443	1.34813e-17	down
gene-KIF20BL	KIF20BL	kinesin-like protein KIF20B-like	0.491	0.0128286	down
gene-KIF21B	KIF21B	kinesin family member 21B, transcript variant X3	0.614	1.47621e-12	down
gene-KIF23	KIF23	kinesin family member 23, transcript variant X1	0.421	6.06283e-30	down
gene-KIF24	KIF24	kinesin family member 24	0.236	1.76724e-14	down
gene-KIF2A	KIF2A	kinesin heavy chain member 2A, transcript variant X1	0.649	6.47665e-06	down
gene-KIF2C	KIF2C	kinesin family member 2C, transcript variant X1	0.315	6.8076e-49	down
gene-KIF3C	KIF3C	kinesin family member 3C	0.619	6.41922e-06	down
gene-KIF4A	KIF4A	kinesin family member 4A	0.279	4.34357e-79	down
gene-KIF9	KIF9	kinesin family member 9, transcript variant X1	2.619	2.06097e-05	up
gene-KIFC1	KIFC1	kinesin family member C1	0.293	1.3944e-17	down
gene-KIFC1L	KIFC1L	kinesin-like protein KIFC1-like	0.463	4.63797e-23	down
gene-KIFC3	KIFC3	kinesin family member C3, transcript variant X1	1.514	0.00116525	up
gene-KIT	KIT	KIT proto-oncogene receptor tyrosine kinase, transcript variant X1	0.474	3.55309e-07	down
gene-KLF11	KLF11	Kruppel like factor 11	0.653	0.00227771	down
gene-KLF15	KLF15	Kruppel like factor 15, transcript variant X1	2.954	2.10119e-06	up
gene-KLF4	KLF4	Kruppel like factor 4	2.121	0.00326343	up
gene-KLF-4	KLF-4	Kruppel-like factor 1 (erythroid)	1.887	8.74092e-05	up
gene-KLF5	KLF5	Kruppel like factor 5	2.401	0.000285675	up
gene-KLF6	KLF6	Kruppel like factor 6	1.557	9.94415e-06	up
gene-KLHDC1	KLHDC1	kelch domain containing 1	0.643	0.0106079	down
gene-KLHDC8A	KLHDC8A	kelch domain containing 8A, transcript variant X3	0.591	0.00686982	down
gene-KLHL12	KLHL12	kelch like family member 12	0.653	9.26113e-07	down
gene-KLHL17	KLHL17	kelch like family member 17, transcript variant X2	0.595	0.0763758	down
gene-KLHL31	KLHL31	kelch like family member 31	2.751	0.000139606	up
gene-KLHL4	KLHL4	kelch like family member 4	2.69	0.0947218	up
gene-KLHL40	KLHL40	kelch like family member 40	2.774	0.005226	up
gene-KLHL41	KLHL41	kelch like family member 41	2.059	0.000165223	up
gene-KMO	KMO	kynurenine 3-monooxygenase, transcript variant X1	2.318	0.08934	up
gene-KMT2D	KMT2D	lysine methyltransferase 2D, transcript variant X2	0.649	2.81855e-08	down
gene-KNL1	KNL1	kinetochore scaffold 1, transcript variant X1	0.353	8.4281e-35	down
gene-KNSTRN	KNSTRN	kinetochore-localized astrin/SPAG5 binding protein	0.354	9.9574e-31	down
gene-KNTC1	KNTC1	kinetochore associated 1, transcript variant X1	0.409	2.38075e-22	down
gene-KPNA1	KPNA1	karyopherin subunit alpha 1	0.607	1.10499e-06	down
gene-KPNA2	KPNA2	karyopherin subunit alpha 2	0.355	7.66305e-53	down
gene-KPNA7	KPNA7	karyopherin subunit alpha 7, transcript variant X1	4.258	0.00198253	up
gene-KPNB1	KPNB1	karyopherin subunit beta 1	0.468	5.9386e-38	down
gene-KRT10	KRT10	keratin, type I cytoskeletal 10-like	1.512	0.0740573	up
gene-KRT18	KRT18	keratin 18	1.542	0.0675836	up
gene-KRT19	KRT19	keratin 19	1.653	7.32272e-11	up
gene-KRT222	KRT222	keratin 222	0.651	0.0843474	down
gene-KRT23	KRT23	keratin 23	2.476	0.0627425	up
gene-KRT71	KRT71	keratin 71	0.262	0.0104864	down
gene-KRT75L2	KRT75L2	keratin, type II cytoskeletal 75-like 2	0.406	0.0972822	down
gene-KRTC42L	KRTC42L	keratin, type I cytoskeletal 42-like	1.669	0.0377949	up
gene-KRTCAP3	KRTCAP3	keratinocyte associated protein 3	2.165	0.0461276	up
gene-L3MBTL2	L3MBTL2	L3MBTL2 polycomb repressive complex 1 subunit	0.599	8.7896e-09	down
gene-LACC1	LACC1	LACC1 laccase domain containing 1, transcript variant X3	2.243	0.000613181	up
gene-LAMA3	LAMA3	laminin subunit alpha 3, transcript variant X1	1.515	0.000888285	up
gene-LAMA4	LAMA4	laminin subunit alpha 4, transcript variant X1	1.538	0.0328817	up
gene-LAMB2	LAMB2	laminin, beta 2 (laminin S)	1.854	3.37215e-07	up
gene-LAMB3	LAMB3	laminin subunit beta 3, transcript variant X1	1.704	0.0199392	up
gene-LANCL2	LANCL2	LanC like 2	0.534	6.69133e-05	down
gene-LAP3	LAP3	leucine aminopeptidase 3	0.449	4.54363e-20	down
gene-LARP1	LARP1	La ribonucleoprotein domain family member 1, transcript variant X1	0.616	9.00876e-09	down
gene-LARP4	LARP4	La ribonucleoprotein domain family member 4	0.627	6.52097e-06	down
gene-LARP6	LARP6	La ribonucleoprotein domain family member 6, transcript variant X1	1.95	0.000454598	up
gene-LARS	LARS	leucyl-tRNA synthetase, transcript variant X1	0.628	3.64646e-08	down
gene-LASP1	LASP1	LIM and SH3 protein 1	0.61	1.52067e-07	down
gene-LAT2	LAT2	linker for activation of T-cells family member 2, transcript variant X2	0.639	0.000405166	down
gene-LBH	LBH	limb bud and heart development	0.63	1.87261e-06	down
gene-LBP	LBP	lipopolysaccharide binding protein, transcript variant X1	2.508	0.0105889	up
gene-LBR	LBR	lamin B receptor	0.432	1.00306e-23	down
gene-LCMT1	LCMT1	leucine carboxyl methyltransferase 1	0.525	2.07559e-06	down
gene-LCN15	LCN15	lipocalin 15	2.408	6.33725e-05	up
gene-LCP1	LCP1	lymphocyte cytosolic protein 1, transcript variant X1	0.447	2.18161e-12	down
gene-LDB3	LDB3	LIM domain binding 3, transcript variant X1	2.984	3.75042e-10	up
gene-LDHB	LDHB	lactate dehydrogenase B	0.623	1.24711e-08	down
gene-LDLR	LDLR	low density lipoprotein receptor	0.581	7.81737e-05	down
gene-LDLRAD1	LDLRAD1	low density lipoprotein receptor class A domain containing 1, transcript variant X2	1.767	3.60033e-11	up
gene-LEKR1	LEKR1	leucine, glutamate and lysine rich 1, transcript variant X6	1.544	0.0676968	up
gene-LENG8	LENG8	leukocyte receptor cluster member 8	1.516	2.74131e-09	up
gene-LEPR	LEPR	leptin receptor	2.221	0.0654741	up
gene-LGALSL	LGALSL	galectin like	0.641	0.00142765	down
gene-LGR4	LGR4	leucine rich repeat containing G protein-coupled receptor 4	1.531	0.00180701	up
gene-LHFP	LHFP	lipoma HMGIC fusion partner	1.677	0.0163385	up
gene-LHFPL5	LHFPL5	lipoma HMGIC fusion partner-like 5	2.933	0.0241955	up
gene-LHX1	LHX1	LIM homeobox 1, transcript variant X1	7.779	0.0757821	up
gene-LIFR	LIFR	leukemia inhibitory factor receptor alpha	1.511	0.00437844	up
gene-LIG1	LIG1	DNA ligase 1	0.42	8.01449e-22	down
gene-LIM2	LIM2	lens intrinsic membrane protein 2, transcript variant X1	2.369	6.40477e-05	up
gene-LIMCH1	LIMCH1	LIM and calponin homology domains 1, transcript variant X1	2.072	0.00269402	up
gene-LIMD1	LIMD1	LIM domains containing 1	0.461	3.3877e-20	down
gene-LIMD2	LIMD2	LIM domain containing 2, transcript variant X1	0.522	2.65319e-12	down
gene-LIN7A	LIN7A	lin-7 homolog A, crumbs cell polarity complex component, transcript variant X3	2.287	0.00573833	up
gene-LIPA	LIPA	lipase A, lysosomal acid type	1.604	9.20713e-05	up
gene-LIPG	LIPG	lipase G, endothelial type	0.608	2.13639e-05	down
gene-LIPI	LIPI	lipase member I, transcript variant X1	2.246	9.97787e-05	up
gene-LIX1	LIX1	limb and CNS expressed 1	0.444	0.0096397	down
gene-LMAN1	LMAN1	lectin, mannose binding 1	0.629	2.54672e-06	down
gene-LMBRD1	LMBRD1	LMBR1 domain containing 1, transcript variant X1	1.574	0.000271216	up
gene-LMF2	LMF2	lipase maturation factor 2, transcript variant X1	0.584	2.66266e-11	down
gene-LMNB1	LMNB1	lamin B1	0.385	9.19173e-39	down
gene-LMNB2	LMNB2	lamin B2	0.252	4.51922e-68	down
gene-LMO4	LMO4	LIM domain only 4, transcript variant X1	1.511	3.84921e-06	up
gene-LMO7	LMO7	LIM domain 7, transcript variant X1	1.544	0.000439473	up
gene-LMOD2	LMOD2	leiomodin 2	3.645	0.000203981	up
gene-LMOD3	LMOD3	leiomodin 3	2.489	0.00957139	up
gene-LMX1A	LMX1A	LIM homeobox transcription factor 1, alpha, transcript variant X1	3.52	7.93012e-05	up
gene-LOC100857302	LOC100857302	T-cell-interacting, activating receptor on myeloid cells protein 1-like	0.583	0.00476983	down
gene-LOC100857358	LOC100857358	chromodomain-helicase-DNA-binding protein 8-like	0.476	3.31813e-09	down
gene-LOC100857609	LOC100857609	1-phosphatidylinositol-4,5-bisphosphate phosphodiesterase gamma-1-like	2.548	0.0432902	up
gene-LOC100857706	LOC100857706	uncharacterized LOC100857706, transcript variant X1	4.306	2.35197e-30	up
gene-LOC100857840	LOC100857840	disintegrin and metalloproteinase domain-containing protein 21-like	2.581	0.00590128	up
gene-LOC100857928	LOC100857928	uncharacterized LOC100857928	1.638	0.000356162	up
gene-LOC100857975	LOC100857975	protocadherin gamma-A8-like	2.878	0.0488778	up
gene-LOC100858068	LOC100858068	IgGFc-binding protein-like	1.532	0.0958532	up
gene-LOC100858315	LOC100858315	rho GTPase-activating protein 32-like, transcript variant X1	1.794	0.000498213	up
gene-LOC100858381	LOC100858381	chromosome 11 open reading frame, human C19orf12-like, transcript variant X3	4.577	1.30295e-33	up
gene-LOC100858506	LOC100858506	interferon type A1/A2-like	13.919	0.0290517	up
gene-LOC100858647	LOC100858647	beta-microseminoprotein-like	10.852	1	up
gene-LOC100858742	LOC100858742	chromosome Z open reading frame, human C18orf25 pseudogene, transcript variant X1	2.819	0.033437	up
gene-LOC100859036	LOC100859036	antigen WC1.1-like	1.797	0.103575	up
gene-LOC100859149	LOC100859149	uncharacterized LOC100859149	0.658	0.0359298	down
gene-LOC100859304	LOC100859304	envelope glycoprotein gp95-like	1.52	0.0441835	up
gene-LOC100859484	LOC100859484	protocadherin alpha-2-like	3.498	0.100067	up
gene-LOC100859551	LOC100859551	sperm-associated antigen 4 protein-like, transcript variant X1	0.219	0.0255259	down
gene-LOC100859636	LOC100859636	RING finger protein 170-like, transcript variant X1	1.822	0.000319528	up
gene-LOC100859648	LOC100859648	uncharacterized LOC100859648, transcript variant X1	1.834	0.00401627	up
gene-LOC101747264	LOC101747264	uncharacterized LOC101747264	1.784	0.0559494	up
gene-LOC101747338	LOC101747338	PHD finger protein 13-like, transcript variant X1	0.634	4.55378e-06	down
gene-LOC101747497	LOC101747497	uncharacterized LOC101747497, transcript variant X1	1.859	0.0136187	up
gene-LOC101747537	LOC101747537	zinc finger protein 132-like, transcript variant X1	4.253	0.00268046	up
gene-LOC101747556	LOC101747556	uncharacterized LOC101747556, transcript variant X1	2.246	4.1333e-05	up
gene-LOC101747660	LOC101747660	uncharacterized LOC101747660	1.819	0.0304711	up
gene-LOC101747667	LOC101747667	uncharacterized LOC101747667, transcript variant X1	2.071	0.00627605	up
gene-LOC101747704	LOC101747704	uncharacterized LOC101747704, transcript variant X3	102.439	2.37186e-07	up
gene-LOC101747717	LOC101747717	uncharacterized LOC101747717	0.097	1	down
gene-LOC101747724	LOC101747724	uncharacterized LOC101747724	2.596	1.15317e-06	up
gene-LOC101747727	LOC101747727	uncharacterized LOC101747727	3.23	0.00328836	up
gene-LOC101747747	LOC101747747	uncharacterized LOC101747747	2.438	0.00219865	up
gene-LOC101747771	LOC101747771	translation initiation factor IF-2-like, transcript variant X1	3.263	6.81016e-07	up
gene-LOC101747789	LOC101747789	uncharacterized LOC101747789	0.611	0.0863755	down
gene-LOC101747846	LOC101747846	uncharacterized LOC101747846	0.602	0.0598048	down
gene-LOC101747860	LOC101747860	soluble scavenger receptor cysteine-rich domain-containing protein SSC5D-like, transcript variant X6	1.741	4.4332e-08	up
gene-LOC101747958	LOC101747958	uncharacterized LOC101747958, transcript variant X1	6.468	0.0186293	up
gene-LOC101747982	LOC101747982	uncharacterized LOC101747982, transcript variant X2	1.501	0.000239824	up
gene-LOC101748001	LOC101748001	-	0.464	1.84474e-06	down
gene-LOC101748003	LOC101748003	uncharacterized LOC101748003, transcript variant X3	1.787	0.0290445	up
gene-LOC101748032	LOC101748032	Fc receptor-like protein 3-like, transcript variant X1	0.357	0.000420617	down
gene-LOC101748113	LOC101748113	zinc finger matrin-type protein 1-like, transcript variant X1	1.533	0.00596771	up
gene-LOC101748231	LOC101748231	uncharacterized LOC101748231	0.359	0.0112606	down
gene-LOC101748278	LOC101748278	uncharacterized LOC101748278, transcript variant X2	2.28	0.0179392	up
gene-LOC101748309	LOC101748309	uncharacterized LOC101748309, transcript variant X1	1.83	0.0045122	up
gene-LOC101748323	LOC101748323	uncharacterized LOC101748323, transcript variant X1	2.196	0.0657631	up
gene-LOC101748400	LOC101748400	uncharacterized LOC101748400, transcript variant X1	2.561	0.00246961	up
gene-LOC101748409	LOC101748409	uncharacterized LOC101748409, transcript variant X4	4.783	0.0188304	up
gene-LOC101748524	LOC101748524	uncharacterized LOC101748524	28.962	1	up
gene-LOC101748650	LOC101748650	protein SOGA2-like	1.802	0.0506596	up
gene-LOC101748692	LOC101748692	uncharacterized LOC101748692, transcript variant X1	1.67	0.0376402	up
gene-LOC101748706	LOC101748706	ATP-dependent DNA helicase Q4-like, transcript variant X1	0.462	8.27689e-16	down
gene-LOC101748714	LOC101748714	uncharacterized LOC101748714	2.453	0.0322243	up
gene-LOC101748722	LOC101748722	uncharacterized LOC101748722	2.763	0.011949	up
gene-LOC101748739	LOC101748739	uncharacterized LOC101748739	5.446	0.0783914	up
gene-LOC101748744	LOC101748744	serine protease 23-like, transcript variant X1	2.889	3.10433e-05	up
gene-LOC101748814	LOC101748814	uncharacterized LOC101748814	1.653	0.00484203	up
gene-LOC101748916	LOC101748916	extensin-like	0.511	4.47021e-06	down
gene-LOC101748923	LOC101748923	uncharacterized LOC101748923	2.703	0.0101725	up
gene-LOC101748959	LOC101748959	uncharacterized LOC101748959	4.375	0.00438349	up
gene-LOC101748973	LOC101748973	translation initiation factor IF-2-like, transcript variant X1	9.027	0.0154429	up
gene-LOC101749016	LOC101749016	uncharacterized LOC101749016	2.477	0.000142716	up
gene-LOC101749104	LOC101749104	uncharacterized LOC101749104	2.796	1.78339e-07	up
gene-LOC101749139	LOC101749139	uncharacterized LOC101749139, transcript variant X2	6.232	0.0848461	up
gene-LOC101749147	LOC101749147	uncharacterized LOC101749147	1.605	0.000530463	up
gene-LOC101749173	LOC101749173	uncharacterized LOC101749173, transcript variant X1	1.738	2.53602e-05	up
gene-LOC101749252	LOC101749252	uncharacterized LOC101749252, transcript variant X2	1.555	0.0681833	up
gene-LOC101749253	LOC101749253	uncharacterized LOC101749253	1.894	0.000293223	up
gene-LOC101749275	LOC101749275	uncharacterized LOC101749275	0.63	0.000220145	down
gene-LOC101749281	LOC101749281	uncharacterized LOC101749281, transcript variant X2	0.539	0.0930513	down
gene-LOC101749299	LOC101749299	uncharacterized LOC101749299	2.03	1.07977e-10	up
gene-LOC101749388	LOC101749388	uncharacterized LOC101749388, transcript variant X18	2.39	9.33868e-05	up
gene-LOC101749399	LOC101749399	uncharacterized LOC101749399	0.55	7.98066e-06	down
gene-LOC101749416	LOC101749416	uncharacterized LOC101749416	2.36	0.000695697	up
gene-LOC101749419	LOC101749419	uncharacterized LOC101749419	1.728	0.0290538	up
gene-LOC101749423	LOC101749423	uncharacterized LOC101749423	1.517	0.0391213	up
gene-LOC101749424	LOC101749424	uncharacterized LOC101749424, transcript variant X5	1.916	0.0340716	up
gene-LOC101749434	LOC101749434	uncharacterized LOC101749434, transcript variant X2	2.729	0.0921321	up
gene-LOC101749469	LOC101749469	uncharacterized LOC101749469	0.58	3.3931e-14	down
gene-LOC101749471	LOC101749471	uncharacterized LOC101749471	5.673	0.000594294	up
gene-LOC101749489	LOC101749489	uncharacterized LOC101749489	1.514	0.0573032	up
gene-LOC101749495	LOC101749495	uncharacterized LOC101749495	2.647	2.58212e-10	up
gene-LOC101749515	LOC101749515	uncharacterized LOC101749515	1.629	0.023867	up
gene-LOC101749541	LOC101749541	translation initiation factor IF-2-like	3.042	1.46647e-05	up
gene-LOC101749542	LOC101749542	uncharacterized LOC101749542, transcript variant X2	1.525	0.0984776	up
gene-LOC101749589	LOC101749589	uncharacterized LOC101749589	5.111	0.00210739	up
gene-LOC101749594	LOC101749594	uncharacterized LOC101749594	0.023	0.00897663	down
gene-LOC101749597	LOC101749597	uncharacterized LOC101749597, transcript variant X1	0.337	2.25073e-05	down
gene-LOC101749719	LOC101749719	uncharacterized LOC101749719, transcript variant X4	2.017	0.0958532	up
gene-LOC101749752	LOC101749752	uncharacterized LOC101749752, transcript variant X2	1.984	0.000114958	up
gene-LOC101749793	LOC101749793	uncharacterized LOC101749793, transcript variant X6	2.286	0.0420605	up
gene-LOC101749862	LOC101749862	uncharacterized LOC101749862	1.726	0.000119967	up
gene-LOC101749898	LOC101749898	uncharacterized LOC101749898	2.017	0.0980779	up
gene-LOC101749934	LOC101749934	uncharacterized LOC101749934	2.138	0.0482513	up
gene-LOC101750014	LOC101750014	uncharacterized LOC101750014	2.217	3.99132e-09	up
gene-LOC101750015	LOC101750015	chromodomain-helicase-DNA-binding protein 3-like	0.56	9.36308e-10	down
gene-LOC101750030	LOC101750030	uncharacterized LOC101750030, transcript variant X1	2.251	0.0112429	up
gene-LOC101750037	LOC101750037	uncharacterized LOC101750037	30.178	8.81397e-06	up
gene-LOC101750112	LOC101750112	polyketide synthase PksM-like, transcript variant X2	1.767	0.00948432	up
gene-LOC101750116	LOC101750116	platelet glycoprotein VI-like	4.884	0.0204908	up
gene-LOC101750188	LOC101750188	envelope glycoprotein gp95-like, transcript variant X2	1.753	0.00678236	up
gene-LOC101750242	LOC101750242	uncharacterized LOC101750242	6.867	0.0113598	up
gene-LOC101750271	LOC101750271	peroxisome proliferator-activated receptor gamma coactivator-related protein 1-like, transcript variant X1	3.836	3.86924e-13	up
gene-LOC101750272	LOC101750272	uncharacterized LOC101750272	2.592	0.0307962	up
gene-LOC101750351	LOC101750351	uncharacterized LOC101750351	1.828	0.00285835	up
gene-LOC101750470	LOC101750470	uncharacterized LOC101750470	3.218	0.0377153	up
gene-LOC101750476	LOC101750476	uncharacterized LOC101750476, transcript variant X2	2.289	0.0976702	up
gene-LOC101750509	LOC101750509	uncharacterized LOC101750509, transcript variant X1	0.426	0.00483039	down
gene-LOC101750513	LOC101750513	mitogen-activated protein kinase kinase kinase 12-like	2.34	0.0284213	up
gene-LOC101750578	LOC101750578	uncharacterized LOC101750578, transcript variant X3	1.739	0.0036804	up
gene-LOC101750621	LOC101750621	uncharacterized LOC101750621	1.528	0.0489545	up
gene-LOC101750640	LOC101750640	translation initiation factor IF-2-like, transcript variant X2	29.891	1	up
gene-LOC101750701	LOC101750701	uncharacterized LOC101750701, transcript variant X2	1.641	0.000390406	up
gene-LOC101750715	LOC101750715	uncharacterized LOC101750715, transcript variant X3	2.117	2.15893e-06	up
gene-LOC101750810	LOC101750810	uncharacterized LOC101750810	7.046	0.0498111	up
gene-LOC101750892	LOC101750892	deleted in malignant brain tumors 1 protein-like	1.936	1.23227e-09	up
gene-LOC101750972	LOC101750972	dystroglycan-like	2.715	0.0910327	up
gene-LOC101750982	LOC101750982	uncharacterized LOC101750982	1.767	0.000818045	up
gene-LOC101751026	LOC101751026	uncharacterized LOC101751026, transcript variant X1	17.204	1	up
gene-LOC101751084	LOC101751084	uncharacterized LOC101751084, transcript variant X5	4.71	9.68971e-11	up
gene-LOC101751092	LOC101751092	uncharacterized LOC101751092	2.746	0.0571293	up
gene-LOC101751153	LOC101751153	zinc-binding protein A33-like, transcript variant X2	3.131	0.000356222	up
gene-LOC101751159	LOC101751159	uncharacterized LOC101751159	3.141	0.00143477	up
gene-LOC101751168	LOC101751168	tumor necrosis factor ligand superfamily member 13B-like	3.422	0.00514857	up
gene-LOC101751257	LOC101751257	RING finger protein 39-like	11.699	0.0732431	up
gene-LOC101751389	LOC101751389	uncharacterized LOC101751389	5.354	0.000609811	up
gene-LOC101751447	LOC101751447	uncharacterized LOC101751447, transcript variant X2	8.298	0.00369611	up
gene-LOC101751464	LOC101751464	uncharacterized LOC101751464, transcript variant X2	3.678	4.76043e-06	up
gene-LOC101751538	LOC101751538	uncharacterized LOC101751538, transcript variant X2	4.812	0.0502023	up
gene-LOC101751579	LOC101751579	uncharacterized LOC101751579, transcript variant X4	9.756	5.93542e-05	up
gene-LOC101751615	LOC101751615	uncharacterized LOC101751615, transcript variant X1	0.61	2.16126e-06	down
gene-LOC101751749	LOC101751749	phosphoribosylformylglycinamidine synthase-like, transcript variant X3	0.21	1.4233e-31	down
gene-LOC101751780	LOC101751780	uncharacterized LOC101751780, transcript variant X4	2.006	0.00929816	up
gene-LOC101751792	LOC101751792	uncharacterized LOC101751792	1.832	0.000349976	up
gene-LOC101751794	LOC101751794	uncharacterized LOC101751794	0.654	5.85183e-05	down
gene-LOC101751855	LOC101751855	uncharacterized LOC101751855, transcript variant X9	2.36	0.0288038	up
gene-LOC101751877	LOC101751877	uncharacterized LOC101751877	1.843	0.0578587	up
gene-LOC101751887	LOC101751887	NF-kappa-B inhibitor delta-like	0.297	0.0539595	down
gene-LOC101751918	LOC101751918	uncharacterized LOC101751918	0.591	0.0733446	down
gene-LOC101751941	LOC101751941	uncharacterized LOC101751941, transcript variant X1	2.638	0.0757323	up
gene-LOC101752020	LOC101752020	inositol 1,4,5-trisphosphate receptor-interacting protein-like 1-like	1.517	0.00608371	up
gene-LOC101752071	LOC101752071	uncharacterized LOC101752071, transcript variant X3	0.311	0.09474	down
gene-LOC101752088	LOC101752088	uncharacterized LOC101752088, transcript variant X2	1.881	0.0258569	up
gene-LOC101752120	LOC101752120	uncharacterized LOC101752120	2.717	0.00931916	up
gene-LOC101752163	LOC101752163	uncharacterized LOC101752163	1.678	0.0787616	up
gene-LOC101752170	LOC101752170	uncharacterized LOC101752170	0.594	0.00202251	down
gene-LOC101752186	LOC101752186	uncharacterized LOC101752186	1.729	0.105946	up
gene-LOC101752211	LOC101752211	ras GTPase-activating protein 1-like, transcript variant X1	2.701	4.49556e-06	up
gene-LOC101752215	LOC101752215	uncharacterized LOC101752215, transcript variant X1	2.208	0.00104038	up
gene-LOC101752305	LOC101752305	uncharacterized LOC101752305, transcript variant X4	1.762	0.0433448	up
gene-LOC107048987	LOC107048987	putative methyltransferase DDB_G0268948, transcript variant X1	0.609	0.000405737	down
gene-LOC107049052	LOC107049052	protocadherin beta-15-like	27.056	1	up
gene-LOC107049062	LOC107049062	T-cell-interacting, activating receptor on myeloid cells protein 1-like	0.007	1.56078e-06	down
gene-LOC107049069	LOC107049069	-	1.952	0.01772	up
gene-LOC107049075	LOC107049075	dnaJ homolog subfamily B member 1-like	0.633	1.09866e-08	down
gene-LOC107049082	LOC107049082	sodium/potassium-transporting ATPase subunit beta-1-interacting protein 3-like, transcript variant X1	2.931	0.0558288	up
gene-LOC107049106	LOC107049106	uncharacterized LOC107049106, transcript variant X1	1.961	2.66919e-07	up
gene-LOC107049108	LOC107049108	uncharacterized LOC107049108, transcript variant X3	0.429	0.0732706	down
gene-LOC107049117	LOC107049117	uncharacterized LOC107049117, transcript variant X1	2.962	0.000285675	up
gene-LOC107049129	LOC107049129	deleted in malignant brain tumors 1 protein-like, transcript variant X1	2.177	5.0266e-20	up
gene-LOC107049146	LOC107049146	gap junction gamma-1 protein-like, transcript variant X4	2.567	0.000370483	up
gene-LOC107049156	LOC107049156	pyrin-like	2.125	0.0174511	up
gene-LOC107049198	LOC107049198	antigen WC1.1-like, transcript variant X1	1.536	0.0480686	up
gene-LOC107049214	LOC107049214	uncharacterized LOC107049214	0.66	0.0218427	down
gene-LOC107049256	LOC107049256	uncharacterized LOC107049256	2.149	0.0138574	up
gene-LOC107049257	LOC107049257	uncharacterized LOC107049257, transcript variant X2	0.337	2.62928e-13	down
gene-LOC107049264	LOC107049264	endogenous retrovirus group K member 8 Gag polyprotein-like	0.479	0.000380836	down
gene-LOC107049267	LOC107049267	glycine N-acyltransferase-like protein 3, transcript variant X1	2.587	1.9004e-07	up
gene-LOC107049368	LOC107049368	leukocyte immunoglobulin-like receptor subfamily A member 1	1.767	0.0918893	up
gene-LOC107049375	LOC107049375	paramyosin-like	2.484	0.000365041	up
gene-LOC107049448	LOC107049448	uncharacterized LOC107049448, transcript variant X1	3.478	0.000668254	up
gene-LOC107049468	LOC107049468	protein phosphatase 1 regulatory subunit 15A-like	2.255	0.0425592	up
gene-LOC107049469	LOC107049469	uncharacterized LOC107049469	2.077	7.13774e-13	up
gene-LOC107049482	LOC107049482	thioredoxin-like protein 1, transcript variant X1	5.789	0.0880997	up
gene-LOC107049496	LOC107049496	long-chain fatty acid transport protein 3-like	0.626	0.0192463	down
gene-LOC107049512	LOC107049512	-	0.079	0.0113944	down
gene-LOC107049528	LOC107049528	uncharacterized LOC107049528, transcript variant X1	2.047	0.0787	up
gene-LOC107049542	LOC107049542	S-adenosylmethionine synthase isoform type-2-like	0.596	9.38782e-08	down
gene-LOC107049543	LOC107049543	transcriptional activator protein Pur-beta-like	1.564	3.30646e-08	up
gene-LOC107049564	LOC107049564	uncharacterized LOC107049564, transcript variant X1	1.925	0.0380325	up
gene-LOC107049565	LOC107049565	uncharacterized LOC107049565, transcript variant X2	1.578	0.0919543	up
gene-LOC107049567	LOC107049567	uncharacterized LOC107049567	0.334	0.0247786	down
gene-LOC107049580	LOC107049580	bolA-like protein 1, transcript variant X1	0.459	1.50571e-12	down
gene-LOC107049599	LOC107049599	uncharacterized LOC107049599, transcript variant X1	0.039	1	down
gene-LOC107049616	LOC107049616	uncharacterized LOC107049616	1.999	0.00933543	up
gene-LOC107049632	LOC107049632	vegetative cell wall protein gp1-like, transcript variant X1	0.388	6.53794e-15	down
gene-LOC107049644	LOC107049644	rho GTPase-activating protein 32-like, transcript variant X1	1.531	0.00845706	up
gene-LOC107049654	LOC107049654	uncharacterized LOC107049654, transcript variant X1	2.606	0.0129404	up
gene-LOC107049660	LOC107049660	glycogen phosphorylase, muscle form-like	2.154	0.000132089	up
gene-LOC107049667	LOC107049667	uncharacterized LOC107049667	1.894	0.0528223	up
gene-LOC107049671	LOC107049671	uncharacterized LOC107049671, transcript variant X1	1.598	0.0732481	up
gene-LOC107049680	LOC107049680	V-type proton ATPase subunit B, kidney isoform-like	0.327	0.00370534	down
gene-LOC107049700	LOC107049700	uncharacterized LOC107049700, transcript variant X2	2.396	0.0209184	up
gene-LOC107049782	LOC107049782	uncharacterized LOC107049782	2.798	0.0625092	up
gene-LOC107049800	LOC107049800	actin filament-associated protein 1-like 2	2.912	0.00653766	up
gene-LOC107049828	LOC107049828	uncharacterized LOC107049828	2.016	0.00640564	up
gene-LOC107049866	LOC107049866	uncharacterized LOC107049866	0.195	0.00340695	down
gene-LOC107049870	LOC107049870	uncharacterized LOC107049870, transcript variant X1	5.727	8.57841e-09	up
gene-LOC107049890	LOC107049890	pre-mRNA-splicing factor CWC22-like	2.968	0.0147598	up
[truncated: 2,974 more rows]
