# Supplementary material for: RNA-seq reveals role of cell-cycle regulating genes in the pathogenicity of a field very virulent infectious bursal disease virus
Source: Front Vet Sci. 2024 Feb 1;11:1334586. doi: 10.3389/fvets.2024.1334586 (PMC10867150; doi:10.3389/fvets.2024.1334586)
Supplement: Supplementary file 3 [file Table_3.XLSX]

## Sheet: sheet1
Table S3.Summary of the proteome data in the infected or uninfected group
Items	Infection vs.Uninfected
Total spectra	394009
Identified Spectrum	135882
Peptide number	75603
Unique peptide	67227
Protein number	20890
