# Supplementary material for: RNA-seq reveals role of cell-cycle regulating genes in the pathogenicity of a field very virulent infectious bursal disease virus
Source: Front Vet Sci. 2024 Feb 1;11:1334586. doi: 10.3389/fvets.2024.1334586 (PMC10867150; doi:10.3389/fvets.2024.1334586)
Supplement: Supplementary file 4 [file Table_4.XLSX]

## Sheet: Sheet1
Table S4. Differentially expressed proteins in the infected vs. uninfected chicken. (The cutoff is set at 1.2-fold change and p < 0.05)
Accession	Protein Abbreviation	Description	FC(infected/uninfected)	P_value(infected/uninfected)	Regulate
NP_001180567.1	MDA5	interferon-induced helicase C domain-containing protein 1	2.18735	0.009144	up
NP_001161155.1	FGB	fibrinogen beta chain precursor	1.81511	0.02583	up
NP_001012861.1	MOV10	putative helicase MOV-10	1.34356	0.0242	up
XP_015154415.1	MOV10	putative helicase MOV-10 isoform X1	2.03274	0.0384	up
NP_001092827.1	TAP2	antigen peptide transporter 2	1.29781	0.036	up
XP_015139992.1	MARCKS	myristoylated alanine-rich C-kinase substrate isoform X1	1.27172	0.01625	up
XP_015156064.1	DMBT1	deleted in malignant brain tumors 1 protein isoform X1	1.6061	0.007077	up
XP_015142017.1	TNNT3	troponin T, fast skeletal muscle isoforms isoform X1	1.55942	0.01169	up
NP_001073219.1	MBD3	methyl-CpG-binding domain protein 3	1.68659	0.0008	up
NP_990703.1	IRF7	interferon regulatory factor 3	1.3546	0.00319	up
XP_025009496	LRRC15	uncharacterized protein LRRC15	1.34631	0.01301	up
XP_025007714.1	AFAP1L2	actin filament-associated protein 1-like 2 isoform X2	1.31108	0.006797	up
NP_989872.1	AGP1	orosomucoid 1 (ovoglycoprotein) precursor	3.35219	0.000135	up
NP_001010842.2	HSP25	heat shock protein beta-9	2.29768	0.04171	up
NP_001336987.1	IFITM2	interferon induced transmembrane protein 2	2.00993	8.2e-05	up
XP_015137851.1	TMEM168	transmembrane protein 168	1.68298	0.003263	up
XP_025011754.1	LOC112533566	arf-GAP with Rho-GAP domain, ANK repeat and PH domain-containing protein 1-like	1.23118	0.031	up
XP_003643535.1	PLVAP	plasmalemma vesicle-associated protein	1.52073	0.008931	up
XP_001232143.1	SFT2D1	vesicle transport protein SFT2A isoform X2	1.34907	0.003617	up
NP_990106.1	LY6D_E_G6_H	lymphocyte antigen 6E precursor	2.17219	0.01848	up
NP_001028814.1	C4BPS	C4b-binding protein alpha chain precursor	1.40845	0.01914	up
XP_015154180.1	TNNT2	troponin T, cardiac muscle isoforms isoform X1	1.27948	0.005636	up
XP_417033.3	EPSTI1	epithelial-stromal interaction protein 1	1.37134	0.01806	up
XP_004934764.1	ZRSR2	U2 small nuclear ribonucleoprotein auxiliary factor 35 kDa subunit-related protein 2 isoform X1	1.29254	0.02733	up
XP_417654.2	C1QA	complement C1q subcomponent subunit A	1.65803	0.002477	up
XP_418413.1	LY6D_E_G6_H	lymphocyte antigen 6E	1.66157	0.002892	up
XP_015137097.1	MSRB3	methionine-R-sulfoxide reductase B3 isoform X1	1.43483	0.03188	up
NP_001288615.1	SRA1	steroid receptor RNA activator 1	1.83506	0.007127	up
NP_989818.1	EIF2AK2	interferon-induced, double-stranded RNA-activated protein kinase	2.06653	0.009902	up
XP_015142743.1	ACTN1	alpha-actinin-1 isoform X1	1.32783	0.04296	up
XP_015145434.1	PARP10_14_15	poly ADP-ribose polymerase 14 isoform X2	1.41786	0.004101	up
XP_004946335.2	RNF213	E3 ubiquitin-protein ligase RNF213 isoform X1	1.66956	0.007458	up
XP_015144878.1	STAT1	signal transducer and activator of transcription 1-alpha/beta isoform X1	3.00621	0.01327	up
XP_015154891.1	A2ML4	alpha-2-macroglobulin-like protein 1	1.65891	2.6e-05	up
NP_990438.1	COL6A	collagen alpha-1(VI) chain precursor	1.31973	0.03037	up
XP_001234659.2	LAMC1	laminin subunit gamma-1	1.22676	0.00406	up
XP_015140713.1	GVINP1	interferon-induced very large GTPase 1	1.51515	0.03109	up
NP_990367.1	TGFBI	transforming growth factor-beta-induced protein ig-h3 precursor	1.34145	0.02018	up
XP_004939564.2	TRANK1	TPR and ankyrin repeat-containing protein 1 isoform X1	1.58671	0.006906	up
NP_997063.1	PIT54	PIT54 protein precursor	1.79645	0.000373	up
XP_422114.4	DTX	E3 ubiquitin-protein ligase DTX3L isoform X1	1.64136	0.007337	up
NP_001025899.1	NAMPT	nicotinamide phosphoribosyltransferase	1.77319	0.01034	up
NP_001013413.1	argG	argininosuccinate synthase	1.64485	0.02856	up
XP_414685.1	BHMT	betaine--homocysteine S-methyltransferase 1	1.50256	0.003453	up
XP_015144623.1	COL6A	collagen alpha-2(VI) chain isoform X1	1.53427	0.000781	up
NP_989940.1	MX1	interferon-induced GTP-binding protein Mx	2.66826	0.0121	up
NP_001025783.2	SPINK5	ovoinhibitor precursor	1.47164	0.004647	up
XP_015137210.1	CPSF6	cleavage and polyadenylation specificity factor subunit 6 isoform X1	1.57671	0.04698	up
NP_001001296.1	IFI6	interferon alpha inducible protein 6	3.68125	0.004723	up
XP_015136422.1	HPX	hemopexin	2.16353	0.00028	up
XP_015135729.1	TJP2	tight junction protein ZO-2 isoform X2	1.28267	0.002891	up
XP_015138051.1	EPB41	band 4.1-like protein 3 isoform X3	1.94465	0.0031	up
XP_015134517.1	PML	protein PML isoform X2	1.55368	0.01969	up
XP_425708.3	OGFR	opioid growth factor receptor isoform X1	1.22676	0.02977	up
XP_015140431.2	CMPK2	UMP-CMP kinase 2, mitochondrial	2.70907	0.004509	up
NP_990675.1	HMOX1	heme oxygenase 1	1.28789	0.01963	up
NP_990121.2	COL5AS	collagen alpha-1(V) chain precursor	1.63787	0.03063	up
XP_025004097.1	ARHGAP12	rho GTPase-activating protein 12 isoform X7	1.24425	0.04902	up
XP_003643419.1	FCER2	C-type lectin domain family 17, member A isoform X1	1.40334	0.00591	up
XP_003641380.1	UBE2L6	ubiquitin-conjugating enzyme E2 L3 isoform X1	1.72409	0.004316	up
NP_001006256.2	SAMSN1	SAM domain-containing protein SAMSN-1	1.39184	0.001359	up
XP_015133467.1	OSBPL1_2	oxysterol-binding protein-related protein 1 isoform X1	1.32512	0.006057	up
XP_025011536.1	MHCIY	MHC-like class I Y isoform X3	1.3037	0.0305	up
XP_015153066.1	STX12	syntaxin-12 isoform X1	1.21689	0.01974	up
NP_001264587.1	LOC417192	torsin family 1, member B-like precursor	1.63094	0.01781	up
NP_001264508.1	LOC415756	uncharacterized protein LOC415756	3.06317	0.003935	up
XP_015143498.1	CISD1	CDGSH iron-sulfur domain-containing protein 1 isoform X1	1.20467	0.007804	up
XP_015132202.1	OTUD4	OTU domain-containing protein 4 isoform X1	1.28267	0.01252	up
NP_001155871.1	COL4A	collagen alpha-1(IV) chain precursor	1.67313	0.003327	up
XP_024997432.1	LOC100857706	uncharacterized protein LOC100857706 isoform X1	1.33054	0.01501	up
XP_025005622.1	ZNF638	zinc finger protein 638 isoform X1	1.24174	0.03994	up
NP_001264717.1	SYNJ2BP	synaptojanin 2 binding protein	1.21689	0.02173	up
NP_989861.1	SH3GL	endophilin-A1	1.20225	0.00415	up
XP_420322.4	COL4A	collagen alpha-6(IV) chain isoform X1	1.66245	0.004202	up
XP_015144934.1	STAT4	signal transducer and activator of transcription 4 isoform X1	1.32512	0.009104	up
XP_015151572.1	TRAF4	TNF receptor-associated factor 4	1.46251	0.01545	up
XP_025002801.1	ABCB1	ATP binding cassette subfamily B member 1 isoform X1	1.23923	0.0192	up
NP_990753.1	EXFABP	extracellular fatty acid-binding protein precursor	1.33871	0.01942	up
XP_417061.3	SETDB2	histone-lysine N-methyltransferase SETDB2	1.54071	0.02272	up
XP_003641142.1	RP-L44e	60S ribosomal protein L36a	1.40913	0.002592	up
NP_001019905.1	SELS	selenoprotein S	1.23672	0.02453	up
XP_025011297.1	CAMKK2	calcium/calmodulin-dependent protein kinase kinase 2 isoform X1	1.54071	0.02771	up
XP_004941160.1	MAPK10	mitogen-activated protein kinase 10 isoform X1	1.52468	0.007286	up
NP_001107976.1	ART1	uncharacterized protein LOC428124 precursor	1.28006	0.000682	up
NP_990651.1	AVD	avidin precursor	1.7809	0.02796	up
NP_001035107.1	OLFML3	olfactomedin-like protein 3 precursor	1.31436	0.008587	up
XP_001235221.1	METTL6	methyltransferase-like protein 6 isoform X1	1.53106	0.04211	up
NP_989450.1	EDNRA	endothelin-1 receptor precursor	1.27229	0.02463	up
NP_989820.1	MRAS	ras-related protein M-Ras	1.29577	0.03334	up
XP_015155836.1	ATPeF0C	ATP synthase F(0) complex subunit C2, mitochondrial	1.33598	0.02086	up
XP_015154968.2	OSBPL3_6_7	oxysterol-binding protein-related protein 7	1.53749	0.04224	up
XP_417721.4	RLF	zinc finger protein Rlf isoform X1	1.51832	0.03094	up
XP_025006685.1	SLC25A21	mitochondrial 2-oxodicarboxylate carrier isoform X1	1.20225	0.00492	up
XP_004944342.1	ZNF469	zinc finger protein 469	1.65891	0.03311	up
XP_001234114.2	FHL1	four and a half LIM domains protein 1 isoform X4	1.94899	0.03049	up
NP_001090995.1	MYL10	myosin regulatory light chain 2B, cardiac muscle isoform	1.84416	0.01879	up
NP_001186516.1	LYVE1	lymphatic vessel endothelial hyaluronic acid receptor 1	1.80429	0.02803	up
XP_015144635.1	COL6A3	collagen alpha-3(VI) chain isoform X7	1.34742	0.03653	up
XP_015131335.1	PDIA4	protein disulfide-isomerase A4 isoform X1	1.51889	0.04958	up
NP_990269.1	APOA4	apolipoprotein A-IV precursor	1.36686	0.01167	up
XP_015148492.1	OASL	59 kDa 2'-5'-oligoadenylate synthase-like protein isoform X1	4.14139	0.000615	up
XP_015142790.1	E2.7.3.2	creatine kinase B-type isoform X1	1.442	0.004335	up
NP_001258840.1	FGA	fibrinogen alpha chain isoform 1 precursor	1.66312	0.04036	up
XP_417710.3	GBP1_3_4_7	guanylate-binding protein 1	1.331	0.01611	up
XP_004939354.1	SAMD9L	sterile alpha motif domain-containing protein 9-like	2.23625	0.009694	up
XP_419780.4	LAMA4	laminin subunit alpha-4 isoform X2	1.29885	0.02727	up
NP_001073182.2	COL1A	collagen alpha-2(I) chain precursor	2.44828	0.01333	up
XP_015145435.1	PARP10_14_15	poly ADP-ribose polymerase 14 isoform X4	1.31214	0.01592	up
NP_001006368.1	TGM4	protein-glutamine gamma-glutamyltransferase 4	1.7248	0.003506	up
XP_015132254.1	NID	nidogen-2 isoform X1	1.24467	0.00474	up
XP_024999899.1	COL1A1	collagen alpha-1(I) chain	2.47222	0.02039	up
XP_418249.4	ARHGEF18	rho guanine nucleotide exchange factor 18 isoform X1	1.36407	0.04189	up
NP_990702.2	CTSB	cathepsin B precursor	1.5413	0.02463	up
XP_025008648.1	CPT2	carnitine O-palmitoyltransferase 2, mitochondrial isoform X1	1.22222	0.001301	up
XP_015150480.1	MHC2	major histocompatibility complex class II beta chain BLB1, (similar to HLA class II, D beta chain) isoform X1	1.41546	0.01246	up
XP_419966.1	E3.1.3.5	cytosolic 5'-nucleotidase 1B	1.32019	0.03449	up
XP_416333.4	PARP7S	poly ADP-ribose polymerase 12	1.64901	0.003146	up
XP_015140702.1	C3H8ORF80	nuclear GTPase SLIP-GC	1.68097	0.01234	up
XP_001232162.2	ADAR	double-stranded RNA-specific adenosine deaminase	1.36967	0.04286	up
XP_003641422.1	MPEG1	macrophage-expressed gene 1 protein	1.75862	0.0358	up
XP_015140825.1	TST	3-mercaptopyruvate sulfurtransferase isoform X1	2.26264	0.0118	up
NP_990711.2	COL3A	collagen alpha-1(III) chain precursor	2.27332	0.01285	up
NP_001001750.2	B2M	beta-2-microglobulin precursor	1.50941	0.02393	up
XP_003640698.1	GIMAP5	GTPase IMAP family member 5	1.33918	0.02462	up
NP_001034377.1	VNN	pantetheinase precursor	1.886	0.002518	up
NP_001025020.1	RHOC	rho-related GTP-binding protein RhoC precursor	1.47832	0.003973	up
XP_015145894.2	CRIP2	cysteine-rich protein 2 isoform X2	1.30947	0.04098	up
XP_025001519.1	LOC107050443	choline transporter-like protein 2 isoform X2	1.26501	0.03978	up
XP_426159.5	RCN1L	reticulocalbin-1	1.22717	0.04966	up
NP_001186488.1	GNS	N-acetylglucosamine-6-sulfatase precursor	1.36128	0.001985	up
XP_015145697.1	FMNL2	formin-like protein 2 isoform X2	1.43902	0.03431	up
XP_004936847.1	TUT	terminal uridylyltransferase 4 isoform X1	1.3015	0.005002	up
XP_025010782.1	SYNPO	synaptopodin isoform X2	1.33372	0.0064	up
NP_990824.1	glnA	glutamine synthetase	1.2173	0.003406	up
XP_425326.4	PTGS1	prostaglandin G/H synthase 1 isoform X1	1.21484	0.03065	up
XP_015131757.1	SARAF	store-operated calcium entry-associated regulatory factor isoform X1	1.46002	0.02867	up
NP_001004397.1	SF3A2	splicing factor 3A subunit 2	1.58398	0.04591	up
NP_990632.1	YES1	tyrosine-protein kinase Yes	1.20264	0.01933	up
XP_004948673.1	DHX58	probable ATP-dependent RNA helicase DHX58 isoform X1	1.41838	0.01973	up
XP_025006015.1	SN	sialoadhesin isoform X1	1.37812	0.000423	up
NP_001308472.1	C8B	complement component C8 beta chain precursor	1.71739	0.0077	up
NP_001026133.2	MYD88	myeloid differentiation primary response protein MyD88	1.22965	0.0202	up
NP_001186678.1	SEMA7	semaphorin-7A precursor	1.35294	0.01053	up
XP_004938019.1	EPS8	epidermal growth factor receptor kinase substrate 8 isoform X1	1.28571	0.03067	up
XP_003641562.1	LOC100858647	beta-microseminoprotein	1.8777	0.002427	up
XP_015155599.1	LOC107055361	early endosome antigen 1	2.11042	1.9e-05	up
XP_025001669.1	DMBT1	scavenger receptor cysteine-rich domain-containing group B protein isoform X1	1.3175	0.005506	up
XP_427540.4	SELENBP1	methanethiol oxidase isoform X3	2.0303	0.02119	up
XP_416894.3	MITD1	MIT domain-containing protein 1 isoform X1	1.72109	0.002953	up
XP_004934656.1	AGPAT3_4	1-acyl-sn-glycerol-3-phosphate acyltransferase gamma	1.20264	0.02774	up
XP_001233273.1	ISLR	immunoglobulin superfamily containing leucine-rich repeat protein	1.38095	0.0151	up
XP_419840.1	PM20D2	peptidase M20 domain-containing protein 2	1.69179	0.01814	up
XP_001231237.1	PLSCR1	phospholipid scramblase 1	1.35018	0.04104	up
XP_004938015.1	USP18_41	ubl carboxyl-terminal hydrolase 18 isoform X1	3.69484	0.002632	up
NP_989788.1	GZMA	granzyme A precursor	1.56082	0.005518	up
NP_001012844.1	FNDC3A	fibronectin type-III domain-containing protein 3a	1.22469	0.04468	up
XP_015134091.1	COL4A	collagen alpha-5(IV) chain isoform X1	1.99401	0.007311	up
XP_015133666.1	F9	coagulation factor IX isoform X1	1.23964	0.008047	up
XP_004947186.1	ARFRP1	ADP-ribosylation factor-related protein 1	1.20995	0.0104	up
NP_001072954.1	FGL2	fibroleukin precursor	1.3753	0.02508	up
NP_990544.1	MST1	hepatocyte growth factor-like protein precursor	1.25989	0.02343	up
XP_015128627.1	TTC31	tetratricopeptide repeat protein 31	1.52525	0.01076	up
NP_001289102.1	S100A1	protein S100-A1	1.35294	0.04354	up
XP_015142287.1	RAB3IL1	guanine nucleotide exchange factor for Rab-3A isoform X1	1.26244	0.02932	up
XP_417712.2	THEMIS2	protein THEMIS2	1.26757	0.02672	up
XP_015151929.1	SIRPA_B1_G	tyrosine-protein phosphatase non-receptor type substrate 1 isoform X1	1.3175	0.02674	up
NP_001264757.1	ZNF330	zinc finger protein 330	1.34192	0.007027	up
XP_025000266.1	PLD3_4	phospholipase D3 isoform X1	1.22717	0.008954	up
NP_001305912.1	CD163	deleted in malignant brain tumors 1 protein-like precursor	2.00752	0.04921	up
XP_015133924.2	LOC422224	protein FAM162B isoform X1	1.32558	0.0221	up
XP_025003681.1	LOC112531842	transthyretin-like	1.3175	0.00068	up
NP_990319.1	MERTK	tyrosine-protein kinase Mer precursor	1.43605	0.03246	up
XP_414607.5	MAML	mastermind-like protein 1 isoform X1	1.22717	0.04721	up
NP_001026502.1	CHIR-IG1-5	immunoglobulin-like receptor CHIR-AB1-like precursor	2.21027	0.008759	up
XP_025004611.1	KBTBD11	kelch repeat and BTB domain-containing protein 11	1.52525	0.01341	up
XP_003642617.3	TMEM35B	transmembrane protein 35B	1.25479	0.03758	up
XP_422532.3	SLC35D	UDP-glucuronic acid/UDP-N-acetylgalactosamine transporter	1.3015	0.04709	up
NP_990014.2	ZP1	zona pellucida sperm-binding protein 1 precursor	1.46305	0.02155	up
XP_025001454.1	FKBP11	peptidyl-prolyl cis-trans isomerase FKBP11	1.21484	0.03073	up
XP_004947084.1	PI3	elafin	1.56739	0.02453	up
XP_418835.3	AOAH	acyloxyacyl hydrolase isoform X1	1.43013	0.01788	up
XP_001231901.4	F5	coagulation factor V isoform X1	1.41838	0.03942	up
XP_015131459.1	TMEM14C	transmembrane protein 14C	1.3175	0.02241	up
NP_001264595.1	LOC100858381	uncharacterized protein LOC100858381	1.89436	0.03289	up
XP_015138391.2	ZC2HC1A	zinc finger C2HC domain-containing protein 1A	1.44499	0.01494	up
NP_001186838.1	PDK2_3_4	pyruvate dehydrogenase kinase, isozyme 4	1.53807	0.02692	up
NP_001280027.1	PRRX	paired mesoderm homeobox protein 2	1.442	0.009751	up
XP_413721.3	ZNF592	zinc finger protein 592	1.28833	0.04158	up
NP_001094381.1	COL9A	collagen alpha-1(IX) chain precursor	3.4843	0.008484	up
NP_001001611.1	AvBD9	gallinacin-9 preproprotein	1.74348	0.04129	up
NP_001307351.1	IFIT5	interferon-induced protein with tetratricopeptide repeats 5	3.47661	0.01606	up
NP_990635.1	TF	ovotransferrin precursor	1.40146	0.01283	up
XP_015143877.1	ACTA2	actin, aortic smooth muscle isoform X1	1.23505	0.0482	up
XP_015142099.1	AP2A2	AP-2 complex subunit alpha-2 isoform X1	1.44552	0.02031	up
NP_990679.1	COL6A	collagen alpha-2(VI) chain precursor	1.41889	0.01808	up
NP_990320.2	FGG	fibrinogen gamma chain precursor	1.85794	0.02828	up
XP_015152165.1	ZNFX1	NFX1-type zinc finger-containing protein 1	1.33692	0.002646	up
XP_015137035.1	SEPT7	septin-7 isoform X3	1.22263	0.03164	up
XP_015145438.1	PARP9	poly ADP-ribose polymerase 9 isoform X1	1.66378	0.004825	up
XP_015139279.1	CMTR1	cap-specific mRNA (nucleoside-2'-O-)-methyltransferase 1	1.69247	0.01157	up
XP_004943756.1	PML	protein PML	1.58126	0.001963	up
NP_001129440.1	ABCB2	antigen peptide transporter 1	1.3046	0.0273	up
XP_418132.1	IFI35	interferon-induced 35 kDa protein isoform X3	1.45452	0.04603	up
XP_025008448.1	NMI	N-myc-interactor	1.40435	0.03799	up
XP_004946034.1	SEC16A	protein transport protein Sec16A isoform X8	1.44552	0.03743	up
XP_015156065.1	LOC426820	deleted in malignant brain tumors 1 protein isoform X3	1.75175	0.007191	up
NP_001038098.1	APOB	apolipoprotein B precursor	1.28354	0.01608	up
XP_003641173.1	FMR	synaptic functional regulator FMR1 isoform X2	1.25776	0.03492	up
XP_024999787.1	IFI35	interferon-induced 35 kDa protein isoform X1	1.31259	0.03971	up
NP_001091114.1	BCAP29	B-cell receptor-associated protein 29	1.35897	0.03262	up
NP_001264923.1	APOH	beta-2-glycoprotein 1 precursor	1.32604	0.01256	up
XP_416896.1	LYGL	lysozyme g	4.01555	0.007603	up
NP_989983.2	GBP	guanylate binding protein	1.20791	0.01484	up
XP_416851.3	HDHD1	pseudouridine-5'-phosphatase	1.21279	0.03403	up
NP_001292081.1	TMEM173	stimulator of interferon genes protein	1.84169	0.04091	up
XP_015145752.2	STXBP3	syntaxin-binding protein 3 isoform X1	1.35065	0.00643	up
NP_001161203.1	TST	thiosulfate sulfurtransferase	1.26544	0.03721	up
XP_003642908.4	CFD	complement factor D	1.28354	0.007344	up
XP_015149624.1	RAC1	ras-related C3 botulinum toxin substrate 1 isoform X1	1.31795	0.04268	up
XP_004940975.1	DDX60	probable ATP-dependent RNA helicase DDX60	2.24785	0.01213	up
XP_015128550.1	CHMP2A	charged multivesicular body protein 2a isoform X1	1.34514	0.009271	up
XP_421661.3	LIPA	lysosomal acid lipase/cholesteryl ester hydrolase	1.68164	0.03977	up
XP_015155018.1	USP16_45	ubiquitin carboxyl-terminal hydrolase 16 isoform X1	1.20304	0.03293	up
XP_414478.5	LOC416147	E3 ubiquitin/ISG15 ligase TRIM25 isoform X2	1.26801	0.006995	up
XP_025006934.1	SERPING1	plasma protease C1 inhibitor isoform X1	1.42476	0.00042	up
NP_996866.1	MRC	secretory phospholipase A2 receptor precursor	1.33419	0.01787	up
NP_001029988.2	TAPBP	tapasin isoform 1 precursor	1.24761	0.027	up
NP_001073218.1	WDFY2	WD repeat and FYVE domain-containing protein 2	1.35065	0.004749	up
NP_001155862.1	COL4A	collagen alpha-2(IV) chain precursor	1.68164	0.000461	up
XP_015153430.1	IL18	interleukin-18 isoform X1	1.46968	0.022	up
NP_001092821.2	IL4I1	L-amino-acid oxidase precursor	2.7823	0.02651	up
XP_015143259.1	SERPINA	alpha-1-antiproteinase isoform X1	2.35689	0.01365	up
XP_421513.1	LOC423629	uncharacterized protein LOC423629	2.08263	0.001999	up
XP_025000453.1	NFIB	nuclear factor 1 B-type isoform X1	1.25522	0.02747	up
XP_024997830.1	SERPINF2	alpha-2-antiplasmin	1.28615	0.02153	up
XP_015147339.1	CP	ceruloplasmin	1.46968	0.02373	up
XP_015139263.1	TJP4	tight junction-associated protein 1 isoform X3	1.70339	0.01289	up
XP_422310.2	VCAM1	vascular cell adhesion protein 1 isoform X1	1.68524	0.000753	up
XP_004945337.1	KCTD5	BTB/POZ domain-containing protein KCTD5 isoform X1	1.31259	0.000926	up
NP_989996.1	TNFRSF5	tumor necrosis factor receptor superfamily member 5 precursor	1.30194	0.0479	up
XP_417653.1	C1QG	complement C1q subcomponent subunit C	2.12112	0.003859	up
XP_424730.3	PLPP1	phospholipid phosphatase 1 isoform X2	1.3046	0.04976	up
NP_001025948.1	C1S	complement C1s subcomponent precursor	1.39858	0.03117	up
XP_004934466.1	HSPB8	heat shock protein beta-8	1.58126	0.006946	up
XP_429539.4	LOC417973	uncharacterized protein LOC417973 isoform X1	1.8137	0.000484	up
XP_015151105.1	SLC38A10	putative sodium-coupled neutral amino acid transporter 10 isoform X1	1.2251	0.03102	up
XP_015144688.1	COL5AS	collagen alpha-2(V) chain isoform X1	1.92055	0.01769	up
XP_418400.1	UTP23	rRNA-processing protein UTP23 homolog	1.22758	0.004732	up
NP_996874.1	ACDC	adiponectin precursor	2.39681	0.02917	up
NP_001006423.1	LOC422090	uncharacterized protein LOC422090	1.70339	0.001314	up
XP_004934938.1	ETV6_7	transcription factor ETV7 isoform X1	1.568	0.0138	up
NP_001292367.1	EXT2	exostosin-2	1.45151	0.00545	up
NP_001001193.1	AvBD6	gallinacin-6 preproprotein	1.68524	0.001817	up
XP_015152276.2	SOGA1	protein SOGA1 isoform X1	1.34789	0.02064	up
XP_015153313.2	COL16A1	collagen alpha-1(XVI) chain isoform X1	2.22688	0.008219	up
XP_421366.1	SLC25A20_29	mitochondrial basic amino acids transporter	1.34514	0.02995	up
NP_001186431.1	DEPTOR	DEP domain-containing mTOR-interacting protein	1.32604	0.006348	up
NP_001005427.1	MEOX	homeobox protein MOX-2	1.45151	0.003589	up
XP_419682.2	prfA	peptide chain release factor 1-like, mitochondrial	1.36176	0.003379	up
XP_025000840.1	PDL1	programmed cell death 1 ligand 1 isoform X1	1.77082	0.00316	up
NP_990324.1	AvBD1	gallinacin-1 alpha precursor	2.67119	0.04655	up
NP_001038154.1	CASP18	initiator caspase	1.42476	0.02262	up
XP_015143439.2	MBL	mannose-binding lectin isoform X1	2.05438	0.0011	up
NP_001025808.1	HAGHL	hydroxyacylglutathione hydrolase-like protein	1.54188	0.008726	up
NP_001074357.1	RCHY1	RING finger and CHY zinc finger domain-containing protein 1	2.18576	0.02747	up
XP_015130955.1	LOC416924	thyroid adenoma-associated protein homolog isoform X1	1.25776	0.000569	up
XP_426398.4	OLFML1	olfactomedin-like protein 1 isoform X1	1.55814	0.04107	up
XP_004937894.2	SYCP3	synaptonemal complex protein 3 isoform X1	2.2906	0.04393	up
XP_015156816.1	LOC107056278	probable N-acetyltransferase camello	1.48194	0.04149	up
XP_420476.5	HERC4L	probable E3 ubiquitin-protein ligase HERC4 isoform X1	1.84574	0.005309	up
XP_004943087.1	RBM43	RNA-binding protein 43 isoform X1	1.90781	0.007532	up
XP_015145579.2	TUBA4AL	tubulin alpha-4A chain	1.206	0.04795	up
XP_418173.6	FBN3	fibrillin-2	1.24313	0.02045	up
XP_015140498.2	EMILIN1	LOW QUALITY PROTEIN: EMILIN-1	1.35129	0.02396	up
XP_004947338.1	HELZ2	helicase with zinc finger domain 2	1.52341	0.006054	up
XP_015139076.1	ENAH	protein enabled homolog isoform X1	1.64004	0.0256	up
XP_004935550.1	AGT	angiotensinogen	1.97382	0.000471	up
XP_015148793.1	PXK	PX domain-containing protein kinase-like protein isoform X1	1.29725	0.04336	up
NP_990402.1	IGF2BP1	insulin-like growth factor 2 mRNA-binding protein 1	1.43728	0.0049	up
NP_990186.1	ART1	NAD(P)(+)--arginine ADP-ribosyltransferase 2 precursor	1.60563	0.02155	up
XP_015139874.1	TAF5	TAF5-like RNA polymerase II p300/CBP-associated factor-associated factor 65 kDa subunit 5L	1.26344	0.005924	up
NP_990067.1	MARCO	macrophage receptor MARCO	1.67895	0.01801	up
XP_003642647.3	GLB1L2	beta-galactosidase-1-like protein 2 isoform X1	1.22317	0.01573	up
NP_001013014.1	KDELR	ER lumen protein-retaining receptor 3	1.35129	0.03531	up
XP_004942445.2	MARVELD1	MARVEL domain-containing protein 1	1.5688	0.01161	up
XP_015138136.1	CEBPD	CCAAT/enhancer-binding protein delta	1.41666	0.01132	up
XP_420475.3	CCNG2	cyclin-G2	1.7414	0.04079	up
NP_001336990.1	IFITM	interferon-induced transmembrane protein 3	2.86488	0.01654	up
XP_015155768.1	STAT2	signal transducer and activator of transcription 2 isoform X1	1.40553	0.03515	up
NP_001026246.2	RWDD1	RWD domain-containing protein 1	0.824066	0.01372	down
XP_419835.4	MDN1	midasin isoform X1	0.812228	0.0155	down
NP_001026401.1	KIF11	kinesin-like protein KIF11	0.767403	0.0342	down
XP_015152367.1	PTPN11	protein tyrosine phosphatase, non-receptor type 11-like isoform X1	0.799191	0.004199	down
NP_001265279.1	tmk	thymidylate kinase	0.802432	0.01306	down
XP_015131621.1	LEF1	lymphoid enhancer-binding factor 1 isoform X1	0.77367	0.005379	down
NP_001038111.1	NSL1	kinetochore-associated protein NSL1 homolog	0.802432	0.02199	down
XP_418645.4	GTPBP10	GTP-binding protein 10	0.815517	0.003824	down
NP_001006244.1	TMEM263	transmembrane protein 263	0.784746	0.01443	down
XP_015151641.1	SYNRG	synergin gamma isoform X1	0.823792	0.00979	down
NP_001186314.1	RP-L23	39S ribosomal protein L23, mitochondrial	0.783155	0.000506	down
NP_001006327.1	MED20	mediator of RNA polymerase II transcription subunit 20	0.80081	0.006671	down
XP_015137995.1	RAB22	ras-related protein Rab-31 isoform X1	0.820473	0.02897	down
NP_990504.1	RAD51	DNA repair protein RAD51 homolog 1	0.775244	0.000321	down
NP_001006148.1	BRD8	bromodomain-containing protein 8	0.822131	0.000768	down
XP_025001235.1	TMBIM6	bax inhibitor 1	0.804058	0.01177	down
XP_415533.2	APC2	anaphase-promoting complex subunit 2	0.817166	0.01883	down
XP_015152953.1	BOLA3	bolA-like protein 3	0.744289	0.03126	down
XP_015131102.1	RILPL1	RILP-like protein 1	0.776821	0.02914	down
XP_421814.4	METTL10	EEF1A lysine methyltransferase 2	0.786339	0.004509	down
XP_015151809.1	TPX2	targeting protein for Xklp2 isoform X1	0.660332	0.002875	down
XP_004949891.2	PTCHD3L	patched domain-containing protein 3	0.820473	0.01453	down
XP_025001296.1	NABP2	LOW QUALITY PROTEIN: SOSS complex subunit B1	0.812228	0.04508	down
XP_004948760.1	MFSD12	major facilitator superfamily domain-containing protein 12 isoform X1	0.807317	0.0284	down
NP_001012801.1	KIF20	kinesin-like protein KIF20A	0.745812	0.006886	down
XP_015150412.1	MTFP1	mitochondrial fission process protein 1 isoform X1	0.768966	0.04845	down
XP_024998964.1	USP28	ubiquitin carboxyl-terminal hydrolase 28 isoform X1	0.781567	0.01682	down
XP_417735.4	MAN1	mannosyl-oligosaccharide 1,2-alpha-mannosidase IC	0.781567	0.02956	down
XP_015140475.1	CAD	CAD protein isoform X1	0.715523	3.7e-05	down
NP_990122.1	TOP2	DNA topoisomerase 2-alpha	0.722911	0.007598	down
NP_001006243.1	MCM5	DNA replication licensing factor MCM5	0.790779	0.01251	down
XP_015132497.1	DOCK10	dedicator of cytokinesis protein 10 isoform X5	0.770177	0.02181	down
NP_990232.2	EEF1B2	elongation factor 1-beta	0.763933	0.00196	down
XP_015153340.1	LCK	proto-oncogene tyrosine-protein kinase LCK isoform X1	0.818455	0.04595	down
XP_025003963.1	EEF1D	elongation factor 1-delta isoform X3	0.826758	0.009872	down
XP_015137220.1	KIF15	kinesin-like protein KIF15	0.692301	0.005312	down
XP_025002448.1	LOC776067	E3 SUMO-protein ligase RanBP2-like isoform X24	0.782799	0.04819	down
NP_001026007.1	RP-S3e	40S ribosomal protein S3	0.823428	0.01207	down
NP_001026536.1	CAPRIN1	caprin-1	0.75619	0.001671	down
XP_015139938.2	THEMIS	protein THEMIS	0.80859	0.04317	down
NP_001012592.1	SH3BGRL	SH3 domain-binding glutamic acid-rich-like protein	0.725884	0.000937	down
NP_001027533.1	DRG1	developmentally-regulated GTP-binding protein 1	0.820109	0.005258	down
XP_015149567.2	RAPGEF6	LOW QUALITY PROTEIN: rap guanine nucleotide exchange factor 6	0.825091	0.00604	down
XP_001234082.2	GRAP2	GRB2-related adapter protein 2	0.806956	0.005885	down
NP_001006377.1	SERPINB	serpin B6	0.685173	0.002035	down
NP_001012568.1	PSME3	proteasome activator complex subunit 3	0.795601	0.004687	down
NP_990863.1	EIF5A	eukaryotic translation initiation factor 5A-2	0.776465	0.006729	down
XP_015155676.1	TPM4	tropomyosin alpha-4 chain isoform X1	0.774889	0.008862	down
NP_001026281.1	SASH3	SAM and SH3 domain-containing protein 3	0.80045	0.000193	down
XP_015155673.2	UHRF1	E3 ubiquitin-protein ligase UHRF1 isoform X1	0.647694	0.00127	down
XP_418020.1	RP-L10Ae	60S ribosomal protein L10a isoform X1	0.798831	0.01034	down
XP_015143549.1	CDK1	cyclin-dependent kinase 1 isoform X1	0.605377	0.001442	down
NP_001008476.1	ARHGAP15	rho GTPase-activating protein 15	0.753111	0.001899	down
NP_990729.1	TPT1	translationally-controlled tumor protein homolog	0.792384	0.000975	down
NP_001001858.1	STMN1	stathmin	0.727375	0.0093	down
NP_001026159.1	E3.5.1.52	peptide-N(4)-(N-acetyl-beta-glucosaminyl)asparagine amidase	0.806956	0.01577	down
XP_015131611.1	CASP6	caspase-6 isoform X1	0.593865	0.000185	down
XP_421974.3	ITGA4	integrin alpha-4	0.792384	0.00639	down
XP_015149490.1	TCF7	transcription factor 7 isoform X9	0.828428	0.001111	down
NP_001156796.1	MBNL1	muscleblind-like protein 1 isoform 1	0.797215	0.02131	down
XP_420282.1	GATD3AL2	ES1 protein homolog, mitochondrial	0.793991	0.04524	down
XP_024998636.1	MAT2A	S-adenosylmethionine synthase	0.803697	0.005339	down
NP_001026495.1	SARNP	SAP domain-containing ribonucleoprotein	0.790779	0.01506	down
NP_001264686.1	RP-S9	28S ribosomal protein S9, mitochondrial isoform 1	0.825091	0.02779	down
XP_414824.4	glyA	serine hydroxymethyltransferase, cytosolic	0.823428	0.01169	down
NP_001264041.1	MRPL46	39S ribosomal protein L46, mitochondrial	0.767049	0.000442	down
XP_025007814.1	PAOX	peroxisomal N(1)-acetyl-spermine/spermidine oxidase isoform X1	0.810226	0.008058	down
NP_001264841.1	PPIH	peptidyl-prolyl cis-trans isomerase H	0.828428	0.01644	down
NP_001305772.1	LOC415662	C-factor-like	0.778044	0.02756	down
XP_015155421.1	CIRBP	cold-inducible RNA-binding protein isoform X3	0.689443	0.000436	down
XP_015128616.2	LOC107049485	guanine nucleotide-binding protein-like 3-like protein	0.793991	0.000148	down
NP_990306.1	KIF4_21_27	chromosome-associated kinesin KIF4	0.80859	0.01984	down
XP_001231545.2	RRM2	ribonucleoside-diphosphate reductase subunit M2	0.631566	0.005757	down
NP_001038141.1	PMF1	polyamine-modulated factor 1	0.823428	0.003782	down
XP_424808.1	RCL1	RNA 3'-terminal phosphate cyclase-like protein isoform X1	0.815154	0.00885	down
XP_418047.3	ENP1	bystin	0.754649	0.002018	down
XP_025001926.1	LOC107051165	E3 ubiquitin-protein ligase HUWE1, partial	0.782799	0.009128	down
NP_001186786.1	CDK2	cyclin-dependent kinase 2	0.802072	0.02146	down
NP_001291984.1	TRIP13	pachytene checkpoint protein 2 homolog	0.811866	0.01469	down
XP_004944643.1	ABHD6	monoacylglycerol lipase ABHD6	0.810226	0.04462	down
XP_015130800.1	IGLL1	Ig lambda chain V-1 region isoform X15	0.80859	0.04872	down
XP_015129539.1	PEX19	peroxisomal biogenesis factor 19-like	0.797215	0.006051	down
NP_989887.1	HOPX	homeodomain-only protein	0.739391	0.005541	down
XP_423253.4	CLNS1A	methylosome subunit pICln	0.793991	0.0124	down
XP_004938796.1	MRPS31	28S ribosomal protein S31, mitochondrial isoform X1	0.785982	0.005664	down
NP_001006451.1	DCK	deoxycytidine kinase	0.773316	0.001826	down
XP_015148445.1	CNBP	cellular nucleic acid-binding protein isoform X2	0.762379	0.0305	down
XP_421951.2	FASTKD2	FAST kinase domain-containing protein 2, mitochondrial	0.745462	0.01925	down
XP_015133419.1	NDC80	kinetochore protein NDC80 homolog isoform X1	0.743941	0.0193	down
NP_001006549.1	LSG1	large subunit GTPase 1 homolog	0.781211	0.005698	down
NP_001264470.1	FAM192A	protein FAM192A	0.760827	0.001236	down
XP_015146645.1	PARV	gamma-parvin	0.798831	0.01897	down
XP_015141372.2	SIAT9	lactosylceramide alpha-2,3-sialyltransferase isoform X2	0.779626	0.02804	down
XP_015155559.1	TNFAIP8L1	tumor necrosis factor alpha-induced protein 8-like protein 1 isoform X1	0.751576	9.3e-05	down
XP_015142753.1	ATXN3	ataxin-3 isoform X1	0.779626	0.001692	down
XP_015132738.2	E2.3.3.10	hydroxymethylglutaryl-CoA synthase, cytoplasmic isoform X1	0.703833	0.01466	down
XP_015154812.1	APC3	cell division cycle protein 27 homolog isoform X1	0.80045	0.001242	down
NP_001006131.1	DHODH	dihydroorotate dehydrogenase (quinone), mitochondrial precursor	0.816803	0.001285	down
XP_015154965.1	pdxH	pyridoxine-5'-phosphate oxidase, partial	0.821767	0.01049	down
XP_417312.3	RBL1	retinoblastoma-like protein 1 isoform X1	0.816803	0.0286	down
NP_001264505.1	RP-S10	28S ribosomal protein S10, mitochondrial	0.768612	0.001164	down
XP_001235379.4	SELPLG	P-selectin glycoprotein ligand 1	0.666917	0.01592	down
XP_025010759.1	RP-L22	39S ribosomal protein L22, mitochondrial	0.803697	0.003658	down
NP_001012606.1	ITPK1	inositol-tetrakisphosphate 1-kinase	0.763933	0.009459	down
NP_001038142.1	MIS12	protein MIS12 homolog	0.768612	0.003924	down
XP_015149628.1	RRN3	RNA polymerase I-specific transcription initiation factor RRN3 isoform X1	0.757733	0.007106	down
NP_001258457.1	AAGAB	alpha- and gamma-adaptin-binding protein p34	0.763933	0.005675	down
XP_003642115.1	MZB1	marginal zone B- and B1-cell-specific protein	0.768612	0.002277	down
XP_015155044.1	MSL1	male-specific lethal 1 homolog	0.820109	0.03646	down
XP_024999744.1	AARSD1	putative protein PTGES3L isoform X1	0.779626	0.01223	down
NP_001153543.2	udk	uridine-cytidine kinase 2	0.751576	0.00121	down
XP_015135278.1	RP-S2	LOW QUALITY PROTEIN: 28S ribosomal protein S2, mitochondrial	0.792384	0.006457	down
NP_001026352.2	WEE1	wee1-like protein kinase	0.688017	0.006306	down
XP_001232123.1	MRPL17	39S ribosomal protein L17, mitochondrial isoform X1	0.740905	0.002519	down
XP_001233592.2	RP-S15	28S ribosomal protein S15, mitochondrial	0.785982	0.008296	down
XP_420137.3	ERCC6L	DNA excision repair protein ERCC-6-like	0.75619	0.00586	down
NP_001006452.1	RPL7L1	60S ribosomal protein L7-like 1	0.754649	0.004771	down
XP_015134378.1	CCNB	G2/mitotic-specific cyclin-B2 isoform X1	0.614447	0.000698	down
XP_004939679.1	CDKAL1	threonylcarbamoyladenosine tRNA methylthiotransferase	0.748514	0.009622	down
NP_001005816.1	GABPB	GA-binding protein subunit beta-1 isoform 2	0.810226	0.02905	down
NP_001026072.1	NCDN	neurochondrin	0.702383	0.003157	down
NP_001025736.1	PHAF1	UPF0183 protein C16orf70 homolog	0.798831	0.02045	down
XP_024998533.1	PLEKHA2	pleckstrin homology domain-containing family A member 2 isoform X1	0.75619	0.02013	down
XP_025004045.1	MRPL55	39S ribosomal protein L55, mitochondrial	0.823428	0.01281	down
XP_004945431.2	MGRN1	E3 ubiquitin-protein ligase MGRN1 isoform X1	0.821767	0.04364	down
NP_001006274.1	CKAP2	cytoskeleton-associated protein 2	0.80045	0.01685	down
XP_015146987.1	PTMA	prothymosin alpha	0.811866	0.008652	down
XP_015142105.2	PNPLA2	patatin-like phospholipase domain-containing protein 2 isoform X1	0.742422	0.04252	down
XP_015137959.1	CEP192	centrosomal protein of 192 kDa isoform X1	0.712586	0.01969	down
XP_015154876.1	RCAN1	calcipressin-1 isoform X1	0.664143	0.006678	down
NP_001268417.1	CTSL	cathepsin L1-like isoform 1 precursor	0.712586	0.01129	down
XP_015132571.1	PASK	PAS domain-containing serine/threonine-protein kinase isoform X1	0.823428	0.02438	down
XP_430177.4	ANKRD13C	ankyrin repeat domain-containing protein 13C	0.757733	0.00839	down
XP_024997925.1	RGS	regulator of G-protein signaling 19 isoform X1	0.803697	0.04061	down
NP_001106277.1	CKS1	cyclin-dependent kinases regulatory subunit 1	0.614447	0.002512	down
XP_015144894.1	RFTN2	raftlin-2 isoform X1	0.826758	0.01606	down
XP_015141171.2	ARAP2	arf-GAP with Rho-GAP domain, ANK repeat and PH domain-containing protein 2 isoform X1	0.816803	0.003629	down
XP_015154781.1	MYLK	myosin light chain kinase, smooth muscle isoform X1	0.646337	0.00089	down
XP_024999607.1	PAGR1	LOW QUALITY PROTEIN: PAXIP1-associated glutamate-rich protein 1	0.80859	0.04962	down
XP_015135240.1	SETX	probable helicase senataxin isoform X1	0.80045	1e-05	down
XP_015139570.1	CCDC41	centrosomal protein of 83 kDa isoform X1	0.734866	0.04491	down
XP_015133252.1	NIPA1	magnesium transporter NIPA1	0.739391	0.0177	down
XP_025001611.1	SPBC24	kinetochore protein Spc24	0.692301	0.006647	down
XP_015133763.1	PCDHD2	protocadherin-19 isoform X1	0.789177	0.00121	down
XP_422313.3	TRM13	tRNA:m(4)X modification enzyme TRM13 homolog	0.703833	0.03412	down
XP_004942395.3	PSTK	L-seryl-tRNA(Sec) kinase isoform X1	0.793991	0.003185	down
NP_990486.2	FASN	fatty acid synthase	0.806685	0.004585	down
NP_990646.1	TUBB	tubulin beta-7 chain	0.751313	0.009103	down
XP_425184.4	DOCK2	dedicator of cytokinesis protein 2	0.809955	0.02105	down
NP_001308485.1	ZAP70	tyrosine-protein kinase ZAP-70	0.819836	0.02369	down
XP_015154820.1	CCT8	T-complex protein 1 subunit theta isoform X1	0.808318	0.01217	down
NP_989849.2	SMC4	structural maintenance of chromosomes protein 4	0.814882	0.003326	down
NP_001006527.2	MCM6	DNA replication licensing factor MCM6	0.776199	0.005606	down
XP_015148569.1	MCM2	DNA replication licensing factor MCM2 isoform X1	0.754386	0.008033	down
XP_015140110.2	SYNCRIP	heterogeneous nuclear ribonucleoprotein Q isoform X1	0.73913	0.009775	down
XP_015140109.2	SYNCRIP	heterogeneous nuclear ribonucleoprotein Q isoform X5	0.737619	0.01377	down
XP_004940519.1	DST	dystonin isoform X29	0.785714	0.001377	down
XP_015133608.1	MSH2	DNA mismatch repair protein Msh2	0.81653	0.02968	down
XP_015135357.1	DDX5	probable ATP-dependent RNA helicase DDX5 isoform X1	0.731602	0.001653	down
XP_015146755.1	NASP	nuclear autoantigenic sperm protein isoform X1	0.793722	0.01475	down
XP_003642190.3	EIF3B	eukaryotic translation initiation factor 3 subunit B	0.819836	0.02015	down
NP_001007824.1	RP-SAe	40S ribosomal protein SA	0.828154	0.002564	down
NP_001012553.1	EIF3L	eukaryotic translation initiation factor 3 subunit L	0.824818	0.01482	down
XP_015134280.1	CSK	tyrosine-protein kinase CSK isoform X1	0.801802	0.01601	down
XP_015134168.1	HNRNPH3	heterogeneous nuclear ribonucleoprotein H3 isoform X2	0.782531	0.004685	down
NP_001026097.1	DDX42	ATP-dependent RNA helicase DDX42	0.615509	0.007673	down
NP_001074365.1	BIN2	bridging integrator 2	0.793722	0.00112	down
XP_015146868.1	TFRC	transferrin receptor protein 1 isoform X1	0.818182	0.000531	down
NP_001006424.1	SLC9A3R1	Na(+)/H(+) exchange regulatory cofactor NHE-RF1	0.809955	0.01092	down
XP_015131904.1	GRSF1	G-rich sequence factor 1 isoform X1	0.743679	0.000115	down
XP_015154986.1	IKZF	zinc finger protein Aiolos isoform X2	0.814882	0.006931	down
NP_001026049.1	TARDBP	TAR DNA-binding protein 43	0.824818	0.03763	down
XP_024997825.1	C1QBP	complement component 1 Q subcomponent-binding protein, mitochondrial	0.821494	0.01672	down
XP_015147986.2	DYNC1LI	cytoplasmic dynein 1 light intermediate chain 2 isoform X1	0.819836	0.00711	down
NP_990598.1	NPM1	nucleophosmin	0.811594	0.02739	down
XP_015142069.1	TSG101	tumor susceptibility gene 101 protein isoform X1	0.81653	0.003336	down
XP_001232214.2	RP-L7	39S ribosomal protein L12, mitochondrial	0.818182	0.001015	down
XP_024998138.1	TTC38L	LOW QUALITY PROTEIN: tetratricopeptide repeat protein 38	0.782531	0.01963	down
XP_414033.4	LRRC16	capping protein, Arp2/3 and myosin-I linker protein 2 isoform X1	0.824818	0.0113	down
XP_015143411.1	WDHD1	WD repeat and HMG-box DNA-binding protein 1	0.801802	0.03256	down
XP_004947508.1	NMNAT	nicotinamide/nicotinic acid mononucleotide adenylyltransferase 1	0.823154	0.04267	down
XP_015143336.1	ASPG	60 kDa lysophospholipase isoform X1	0.749781	0.01443	down
NP_990696.1	GST	glutathione S-transferase theta-1	0.743679	0.00862	down
NP_001025824.1	PPIL2	peptidyl-prolyl cis-trans isomerase-like 2	0.725626	0.01618	down
NP_001186400.1	PRMT3	protein arginine N-methyltransferase 3	0.829826	0.00258	down
XP_015155376.1	TCF3	transcription factor E2-alpha isoform X2	0.779359	0.000989	down
NP_001006514.2	LSS	lanosterol synthase	0.793722	0.03879	down
NP_001243877.1	MFAP1	microfibrillar-associated protein 1	0.824818	0.009917	down
XP_419331.1	SNRPB2	U2 small nuclear ribonucleoprotein B''	0.814882	0.01372	down
XP_025007809.1	ogt	methylated-DNA--protein-cysteine methyltransferase isoform X1	0.826484	0.007764	down
NP_001026153.2	CDCA7L	cell division cycle-associated 7-like protein	0.824818	0.003713	down
XP_025001188.1	LOC107051323	LOW QUALITY PROTEIN: serine hydroxymethyltransferase, mitochondrial-like	0.743679	0.002575	down
XP_015143911.1	WDFY4	WD repeat- and FYVE domain-containing protein 4 isoform X1	0.793722	0.04314	down
XP_418537.1	xylB	xylulose kinase isoform X2	0.803427	0.01096	down
NP_001298106.1	CATH3	cathelicidin-3 precursor	0.476015	0.009814	down
XP_025009642.1	dut	deoxyuridine 5'-triphosphate nucleotidohydrolase, mitochondrial isoform X1	0.55159	0.000602	down
NP_001265020.1	MRPS35	28S ribosomal protein S35, mitochondrial isoform 1	0.769912	0.005814	down
NP_990194.1	PLEK	pleckstrin	0.801802	0.04474	down
NP_989888.1	EMB	embigin	0.779359	0.008981	down
NP_001012961.1	STX7	syntaxin-7	0.798561	0.000206	down
XP_015130915.1	ELF1_2_4	ETS-related transcription factor Elf-1 isoform X1	0.755926	0.000853	down
NP_001006584.2	folA	dihydrofolate reductase	0.759015	0.02497	down
XP_015150886.1	JPT1	jupiter microtubule associated homolog 1 isoform X2	0.694915	0	down
NP_001012796.1	LSM14	protein LSM14 homolog A	0.737619	0.000407	down
XP_415157.4	KNTC1	kinetochore-associated protein 1 isoform X1	0.751313	0.01257	down
XP_015141481.1	WHSC1	histone-lysine N-methyltransferase NSD2 isoform X1	0.824818	0.04375	down
XP_015138085.1	DSG4	desmoglein-1	0.805054	0.02353	down
XP_015138910.2	MACROD2	O-acetyl-ADP-ribose deacetylase MACROD2 isoform X1	0.79051	0.001245	down
XP_414551.2	NOP16	nucleolar protein 16	0.828154	0.003395	down
XP_024998666.1	POLB	DNA polymerase beta, partial	0.737619	0.004227	down
XP_015155882.1	PRI1	DNA primase small subunit	0.771479	0.000121	down
NP_001006476.2	SFRS4_5_6	serine/arginine-rich splicing factor 5a	0.803427	0.004082	down
NP_001264678.1	MAD2	mitotic spindle assembly checkpoint protein MAD2A	0.819836	0.03063	down
NP_001072968.1	DCK	deoxyguanosine kinase	0.636661	0.003716	down
XP_024998693.1	TACC1	transforming acidic coiled-coil-containing protein 1 isoform X2	0.809955	5e-06	down
XP_414227.2	NOB1	RNA-binding protein NOB1	0.779359	0.00229	down
XP_025002047.1	LOC100859273	LOW QUALITY PROTEIN: E3 ubiquitin-protein ligase HUWE1-like	0.811594	0.02383	down
NP_001185576.1	RP-S17	28S ribosomal protein S17, mitochondrial	0.709402	0.001552	down
NP_001264845.1	MRT4	mRNA turnover protein 4 homolog	0.814882	0.0286	down
XP_416683.1	MRPL39	39S ribosomal protein L39, mitochondrial	0.821494	0.01177	down
XP_024997747.1	INPP5K	inositol polyphosphate 5-phosphatase K isoform X1	0.811594	0.003817	down
XP_004936012.1	GAR1	H/ACA ribonucleoprotein complex subunit 1	0.81653	0.02986	down
XP_417328.3	DYNLRB	dynein light chain roadblock-type 1	0.78731	0.000509	down
XP_015153911.1	RP-L24	39S ribosomal protein L24, mitochondrial	0.798561	2.5e-05	down
XP_421501.2	TIM23	mitochondrial import inner membrane translocase subunit Tim23	0.769912	0.000479	down
XP_423669.2	PRMT8	protein arginine N-methyltransferase 8 isoform X1	0.762115	0.001641	down
NP_001264482.1	GRAPL	GRB2-related adapter protein	0.818182	0.0413	down
NP_001004401.1	purF	amidophosphoribosyltransferase precursor	0.78731	0.009468	down
NP_001006538.1	DPH2	2-(3-amino-3-carboxypropyl)histidine synthase subunit 2	0.819836	0.004025	down
NP_001006388.1	RP-L15	39S ribosomal protein L15, mitochondrial precursor	0.762115	0.0049	down
NP_001264497.1	MED8	mediator of RNA polymerase II transcription subunit 8	0.824818	0.002857	down
XP_003642463.1	MRPS23	28S ribosomal protein S23, mitochondrial	0.768347	8.8e-05	down
XP_421892.2	POFUT	GDP-fucose protein O-fucosyltransferase 2	0.782531	0.01217	down
NP_001026541.1	SUV39H	histone-lysine N-methyltransferase SUV39H2	0.793722	0.01125	down
XP_015128896.2	ITGB7	integrin beta-7	0.675042	0.01282	down
XP_004942209.2	NOC3	nucleolar complex protein 3 homolog isoform X1	0.792115	0.008828	down
XP_015141534.2	ATRN	attractin isoform X1	0.823154	0.008638	down
NP_001034383.1	FDFT1	squalene synthase	0.686341	0.000356	down
NP_001026564.1	KNSTRN	small kinetochore-associated protein	0.722653	0.02882	down
XP_015135058.1	PHYHD1	phytanoyl-CoA dioxygenase domain-containing protein 1 isoform X2	0.724138	0.005235	down
XP_024998564.1	PBDC1	protein PBDC1	0.724138	0.002385	down
XP_004935952.1	BLK	tyrosine-protein kinase Blk isoform X1	0.813237	0.03486	down
NP_001026155.1	NUPL2	nucleoporin-like protein 2	0.795332	0.001811	down
XP_015136953.1	SNX10_11	sorting nexin-10 isoform X1	0.769912	0.02655	down
XP_015133440.1	thyA	thymidylate synthase	0.754386	0.01295	down
XP_015150942.1	ICT1	peptidyl-tRNA hydrolase ICT1, mitochondrial isoform X1	0.78731	0.005284	down
NP_001026531.1	MTHFD2	bifunctional methylenetetrahydrofolate dehydrogenase/cyclohydrolase, mitochondrial	0.806685	0.03756	down
XP_015141513.2	MRPS26	28S ribosomal protein S26, mitochondrial isoform X1	0.766784	0.02774	down
XP_025007518.1	LCOR	ligand-dependent corepressor isoform X1	0.801802	0.004941	down
XP_015153228.1	L3MBTL4	lethal(3)malignant brain tumor-like protein 4 isoform X1	0.740644	0.008335	down
XP_015155130.1	PSMC3IP	homologous-pairing protein 2 homolog isoform X1	0.668057	0.01474	down
NP_001239305.1	HERC2	E3 ubiquitin-protein ligase HERC2	0.740644	0.01557	down
XP_015144165.2	CBX6	chromobox protein homolog 6 isoform X1	0.777778	0.007199	down
XP_015142729.1	PEX16	peroxisomal biogenesis factor 16	0.777778	0.003732	down
XP_025000172.1	POLE4	DNA polymerase epsilon subunit 4 isoform X2	0.70503	0.003025	down
XP_024997233.1	CAMSAP	calmodulin-regulated spectrin-associated protein 1 isoform X1	0.60901	0.0455	down
NP_990513.1	LOC396098	B6.1 precursor	0.50263	0.000756	down
XP_015155974.1	LOC101748790	E3 ubiquitin-protein ligase TRIM39-like	0.78731	0.03633	down
XP_015143082.1	WDR22	DDB1- and CUL4-associated factor 5	0.81653	0.01077	down
XP_015142323.2	ZFP91	LOW QUALITY PROTEIN: E3 ubiquitin-protein ligase ZFP91	0.80018	0.000476	down
NP_001006137.1	HMCES	embryonic stem cell-specific 5-hydroxymethylcytosine-binding protein	0.785714	0.0125	down
NP_001026526.1	FAM125	multivesicular body subunit 12A	0.785714	0.001397	down
XP_004939224.1	idi	isopentenyl-diphosphate Delta-isomerase 1 isoform X2	0.743679	0.02057	down
NP_001181856.1	SQLE	squalene monooxygenase	0.62206	0.001582	down
NP_989920.1	ID3	DNA-binding protein inhibitor ID-3	0.765225	0.01984	down
NP_001012945.1	MYSM1	histone H2A deubiquitinase MYSM1	0.801802	0.0353	down
XP_423972.3	TOM20	mitochondrial import receptor subunit TOM20 homolog	0.814882	0.008691	down
XP_025005351.1	MND1	meiotic nuclear division protein 1 homolog isoform X7	0.725626	0.002929	down
XP_015146152.1	ZNF644	zinc finger protein 644 isoform X1	0.813237	0.04348	down
XP_015140623.1	SUPT3H	transcription initiation protein SPT3 homolog isoform X1	0.730104	0.021	down
NP_001026439.1	FAM20B	glycosaminoglycan xylosylkinase	0.806685	0.01586	down
XP_025008719.1	DPYD	dihydropyrimidine dehydrogenase NADP(+) isoform X3	0.699235	0.02303	down
XP_025008221.1	FAM168A	protein FAM168A isoform X2	0.582278	0.000405	down
NP_001007833.1	PAIP2B	polyadenylate-binding protein-interacting protein 2	0.682086	0.004761	down
NP_001012708.1	TIPIN	TIMELESS-interacting protein	0.677852	0.01942	down
XP_420938.4	CASC5	kinetochore scaffold 1 isoform X1	0.743679	0.0117	down
NP_001289086.1	COX14	cytochrome c oxidase assembly homolog 14	0.814882	0.03789	down
XP_024997289.1	HDHD3	haloacid dehalogenase-like hydrolase domain-containing protein 3	0.733102	0.0125	down
XP_025003464.1	ZCRB1	zinc finger CCHC-type and RNA-binding motif-containing protein 1 isoform X1	0.710864	0.02698	down
XP_015152088.1	GMEB2	glucocorticoid modulatory element-binding protein 2	0.81653	0.03986	down
NP_001305378.1	SLCO1B	solute carrier organic anion transporter family member 1B1	0.77305	0.007996	down
XP_025010763.1	SUPT16H	FACT complex subunit SPT16	0.784121	0.005446	down
NP_001026460.1	JUN	transcription factor AP-1	0.672241	0.02783	down
XP_015148161.2	TMCO7	transport and Golgi organization protein 6 homolog	0.793722	0.0143	down
NP_990197.1	BCL2A1	bcl-2-related protein A1	0.669449	0.02966	down
XP_015144112.1	cutC	copper homeostasis protein cutC homolog isoform X1	0.821494	0.01222	down
NP_990230.2	KCNA4	potassium voltage-gated channel subfamily A member 4	0.745201	0.01593	down
YP_009555265.1	ATPeF08	ATP synthase F0 subunit 8 (mitochondrion)	0.568627	0.002411	down
XP_004937173.1	DNAJB5	dnaJ homolog subfamily B member 5 isoform X1	0.737619	0.003551	down
XP_015129117.2	CCDC130	LOW QUALITY PROTEIN: coiled-coil domain-containing protein 130	0.759015	0.007005	down
XP_418549.3	NOM1	nucleolar MIF4G domain-containing protein 1	0.818182	0.0147	down
XP_015132937.1	ARID3C	AT-rich interactive domain-containing protein 3C	0.792115	0.02092	down
XP_015152079.1	BPIL3	BPI fold-containing family B member 3	0.663894	0.008965	down
XP_025003132.1	LOC112531690	uncharacterized protein LOC112531690	0.687764	0.03565	down
NP_001026008.1	RRM1	ribonucleoside-diphosphate reductase large subunit	0.731342	0.002366	down
XP_025004589.1	SYNE1	nesprin-1 isoform X2	0.82621	0.009478	down
NP_001292069.1	TUBA	tubulin alpha-8 chain	0.74799	0.0236	down
XP_414300.3	IARS	isoleucine--tRNA ligase, cytoplasmic isoform X1	0.827879	0.02128	down
XP_015139110.1	HSP90A	heat shock cognate protein HSP 90-beta isoform X1	0.709145	0.001231	down
XP_025008635.1	FUBP1	far upstream element-binding protein 1 isoform X6	0.827879	0.009693	down
XP_024998578.1	A2M	alpha-2-macroglobulin isoform X2	0.728349	0.04558	down
NP_001006176.1	CORO7	coronin-7	0.804783	0.006126	down
NP_001264797.1	CORO1B_1C_6	coronin-1C isoform 1	0.791846	0.01085	down
XP_424048.3	THOP1	thimet oligopeptidase	0.809683	0.02586	down
NP_001264293.1	ARHGDI	rho GDP-dissociation inhibitor 2	0.741899	0.003113	down
XP_425591.2	TPP2	tripeptidyl-peptidase 2 isoform X2	0.732842	0.000931	down
XP_015154419.1	CSDE1	cold shock domain-containing protein E1 isoform X1	0.817909	0.002776	down
NP_001305347.1	HNRNPA1_3	heterogeneous nuclear ribonucleoprotein A1	0.67199	0.000584	down
XP_025006821.1	CTTN	hematopoietic lineage cell-specific protein isoform X1	0.746463	0.002282	down
XP_015144789.1	ABCA12	ATP-binding cassette sub-family A member 12 isoform X1	0.76496	0.008073	down
XP_015152944.1	NCAPH	condensin complex subunit 2 isoform X2	0.822881	0.00564	down
XP_422162.4	RIF1	telomere-associated protein RIF1 isoform X1	0.808047	0.001262	down
NP_001006516.1	BZW1	basic leucine zipper and W2 domain-containing protein 1	0.751051	0.001351	down
NP_001006150.1	G3BP1	ras GTPase-activating protein-binding protein 1	0.811322	0.002048	down
XP_421626.3	HELLS	lymphoid-specific helicase isoform X2	0.728349	0.03333	down
NP_001006547.2	E1.1.1.30	D-beta-hydroxybutyrate dehydrogenase, mitochondrial precursor	0.746463	0.009917	down
XP_015136881.1	asnB	asparagine synthetase glutamine-hydrolyzing isoform X1	0.763404	0.02886	down
NP_001006133.1	PRKCD	protein kinase C delta type	0.758751	0.03969	down
NP_001103834.1	CALM	neo-calmodulin	0.796676	0.01733	down
XP_001234789.1	HAUS3	HAUS augmin-like complex subunit 3	0.803156	0.008529	down
XP_001234709.1	RP-S7e	40S ribosomal protein S7	0.819563	0.00875	down
NP_001264306.1	TST	3-mercaptopyruvate sulfurtransferase	0.620502	0.00463	down
XP_025006077.1	PTCD3	pentatricopeptide repeat domain-containing protein 3, mitochondrial	0.760299	0.002586	down
NP_990629.2	ETS	protein C-ets-1	0.822881	0.01962	down
NP_990156.1	UCHL3	ubiquitin carboxyl-terminal hydrolase isozyme L3	0.775933	0.04394	down
NP_001006183.1	RANBP1	ran-specific GTPase-activating protein	0.744939	0.006521	down
NP_989750.1	RB1	retinoblastoma-associated protein	0.82621	0.009153	down
XP_418544.1	ACTR3	actin-related protein 3B isoform X1	0.782264	0.01071	down
NP_001244226.1	RP-S10e	40S ribosomal protein S10	0.824544	0.001655	down
XP_015144990.1	YTM1	ribosome biogenesis protein WDR12	0.812965	0.03039	down
XP_015135377.1	KPNA2	importin subunit alpha-1 isoform X1	0.768081	0.01547	down
XP_015153473.1	FLI1	Friend leukemia integration 1 transcription factor isoform X2	0.829552	0.02531	down
XP_015149160.1	CSNK1A1	casein kinase I isoform X4	0.635078	0.01438	down
NP_990406.1	RP-L40e	ubiquitin-60S ribosomal protein L40	0.793453	0.004326	down
XP_004950962.1	kbl	2-amino-3-ketobutyrate coenzyme A ligase, mitochondrial	0.722394	0.0165	down
NP_001108323.1	FANCI	Fanconi anemia group I protein	0.790242	0.02494	down
XP_004937107.1	MFF	mitochondrial fission factor isoform X1	0.827879	0.01027	down
XP_015129143.1	LOC107049862	uncharacterized protein LOC107049862	0.772784	0.01814	down
XP_001232058.3	CES1	fatty acyl-CoA hydrolase precursor, medium chain isoform X1	0.700425	0.01431	down
NP_001026047.1	NOC2	nucleolar complex protein 2 homolog	0.809683	0.005065	down
NP_990653.1	RP-LP1	60S acidic ribosomal protein P1	0.801532	0.01645	down
NP_001038155.1	ASF1	histone chaperone ASF1	0.816258	0.002087	down
NP_001264394.1	RPB8	DNA-directed RNA polymerases I, II, and III subunit RPABC3 isoform 1	0.82122	0.03729	down
XP_004951036.1	PPIL1	peptidyl-prolyl cis-trans isomerase-like 1 isoform X1	0.82122	0.01364	down
XP_415629.4	GALK1	galactokinase	0.809683	0.009106	down
NP_001012897.1	TMEM30A	cell cycle control protein 50A	0.819563	0.03932	down
XP_015152064.1	UBE2C	ubiquitin-conjugating enzyme E2 C	0.710607	0.006732	down
NP_001180514.1	MRPL45	39S ribosomal protein L45, mitochondrial	0.796676	0.000657	down
XP_025009686.1	USP3	ubiquitin carboxyl-terminal hydrolase 3 isoform X1	0.82621	0.01346	down
XP_025006790.1	ALOX15B	hydroperoxide isomerase ALOXE3	0.760299	0.02402	down
NP_001006201.1	CDK9	cyclin-dependent kinase 9	0.822881	0.001566	down
XP_001231777.2	APC4	anaphase-promoting complex subunit 4 isoform X1	0.782264	0.00081	down
NP_001026280.2	RP-S7	28S ribosomal protein S7, mitochondrial	0.796676	0.004487	down
XP_015131876.1	UGT2A1	UDP-glucuronosyltransferase 2A2 isoform X3	0.768081	0.0375	down
XP_418580.4	MTPAP	LOW QUALITY PROTEIN: poly(A) RNA polymerase, mitochondrial	0.82122	0.000166	down
XP_025001571.1	tgt	queuine tRNA-ribosyltransferase catalytic subunit 1 isoform X4	0.717955	0.02367	down
XP_001233985.3	POLE1	DNA polymerase epsilon catalytic subunit A	0.803156	0.0148	down
NP_001025796.1	HAUS1	HAUS augmin-like complex subunit 1	0.772784	0.01564	down
XP_025011117.1	PAM16	mitochondrial import inner membrane translocase subunit TIM16 isoform X1	0.79991	0.006318	down
NP_001258083.1	TIM9	mitochondrial import inner membrane translocase subunit Tim9	0.768081	0.00163	down
XP_015153687.1	CD2	T-cell surface antigen CD2	0.812965	0.01306	down
XP_001235249.1	SLIRP	SRA stem-loop-interacting RNA-binding protein, mitochondrial	0.768081	0.001372	down
XP_422785.2	MRPL47	39S ribosomal protein L47, mitochondrial	0.816258	0.004246	down
XP_015147511.1	HOMER	homer protein homolog 2	0.754123	0.002941	down
XP_025002129.1	LOC112531359	mitochondrial inner membrane protein OXA1L-like isoform X1	0.766519	0.00637	down
XP_015151393.1	POM121	nuclear envelope pore membrane protein POM 121 isoform X1	0.795063	0.00013	down
XP_015155878.1	MYO1A	unconventional myosin-Ia isoform X1	0.775933	0.03165	down
XP_421419.3	TRM5	tRNA (guanine(37)-N1)-methyltransferase isoform X1	0.82122	0.000934	down
NP_001264435.1	HSD17B7	3-keto-steroid reductase isoform 1	0.796676	0.03333	down
NP_001264400.1	RP-L13	39S ribosomal protein L13, mitochondrial	0.76496	0.00266	down
XP_015148287.1	PFKFB4	6-phosphofructo-2-kinase/fructose-2,6-bisphosphatase 4 isoform X2	0.787042	0.03752	down
NP_001264447.1	MGME1	mitochondrial genome maintenance exonuclease 1	0.76185	0.04887	down
XP_025009885.1	SCAPER	S phase cyclin A-associated protein in the endoplasmic reticulum isoform X1	0.829552	0.01206	down
XP_015155792.1	IKZF	zinc finger protein Eos	0.82122	0.009719	down
XP_024997899.1	LOC101751286	DNA repair protein XRCC1-like	0.737359	0.01269	down
NP_001186424.1	CDH17	cadherin-17 precursor	0.81461	0.002371	down
XP_025000217.1	C19orf25	UPF0449 protein C19orf25 homolog	0.811322	0.00998	down
XP_004942127.3	MYST4	histone acetyltransferase KAT6B isoform X1	0.790242	0.02523	down
XP_419413.1	RRP15	RRP15-like protein	0.74799	0.000179	down
XP_025000218.1	LOC101748987	F-BAR domain only protein 1	0.740383	0.01194	down
NP_001186319.1	RP-S5	28S ribosomal protein S5, mitochondrial	0.732842	0.003866	down
XP_419250.4	RABIF	guanine nucleotide exchange factor MSS4	0.603609	0.002495	down
XP_024998082.1	LOC419333	formin-I isoform X1	0.615267	0.002446	down
XP_025002278.1	LOC112531444	tetratricopeptide repeat protein 5-like isoform X2	0.766519	0.03247	down
XP_025006953.1	RP-S6	28S ribosomal protein S6, mitochondrial isoform X1	0.808047	0.001695	down
NP_001006361.1	DFNA5	gasdermin-E	0.82122	0.02857	down
XP_004938006.1	CECR5	haloacid dehalogenase-like hydrolase domain-containing 5 isoform X1	0.757206	0.04521	down
NP_001026192.1	TMEM68	transmembrane protein 68	0.769646	0.008213	down
XP_419335.3	APLF	aprataxin and PNK-like factor isoform X1	0.82122	0.04173	down
XP_004947108.2	NCOA3	nuclear receptor coactivator 3 isoform X1	0.790242	0.00038	down
XP_416702.1	MIS18A	protein Mis18-alpha	0.594657	0.006619	down
XP_004937684.1	MRPL42	39S ribosomal protein L42, mitochondrial	0.782264	0.000648	down
XP_025001706.1	LOC101748207	scavenger receptor cysteine-rich domain-containing group B protein isoform X1	0.681833	0.02782	down
XP_025003957.1	TSNARE1	t-SNARE domain-containing protein 1 isoform X1	0.796676	0.02771	down
NP_989977.1	BCHE	cholinesterase precursor	0.647199	0.01344	down
XP_025000289.1	GEMIN7	LOW QUALITY PROTEIN: gem-associated protein 7	0.777511	0.01343	down
NP_001025834.1	HVCN1	voltage-gated hydrogen channel 1	0.635078	0.001365	down
XP_004949398.1	THAP1	THAP domain-containing protein 1	0.769646	0.03385	down
XP_025008922.1	METTL18	histidine protein methyltransferase 1 homolog	0.811322	0.009037	down
XP_015137886.1	SLC39A6	zinc transporter ZIP6	0.688936	0.00117	down
NP_990064.1	TNFSF5	CD40 ligand	0.774357	0.01954	down
NP_001025743.1	TSR4	programmed cell death protein 2-like	0.774357	0.02536	down
XP_015148224.1	POC1	POC1 centriolar protein homolog A isoform X2	0.811322	0.03796	down
XP_015134181.1	LIPML3	lipase member M-like isoform X1	0.801532	0.0488	down
XP_004942812.1	METTL5	methyltransferase-like protein 5 isoform X1	0.79991	0.01089	down
XP_424376.2	MCM4	DNA replication licensing factor MCM4	0.780321	0.003021	down
XP_001234903.3	LRPPRC	leucine-rich PPR motif-containing protein, mitochondrial	0.723534	0.004735	down
NP_001006421.1	MCM3	DNA replication licensing factor MCM3	0.785089	0.007797	down
XP_015155127.1	TUBG	tubulin gamma-1 chain isoform X2	0.815895	0.000853	down
XP_421330.1	CHGA	chromogranin-A isoform X1	0.801171	0.04861	down
XP_015151415.1	MPO	eosinophil peroxidase isoform X1	0.609742	0.01878	down
NP_001006501.1	E2.7.1.20	adenosine kinase	0.829186	0.03004	down
NP_001135728.1	CNN2	calponin-2	0.81096	0.03379	down
NP_001012898.1	PRI2	DNA primase large subunit	0.775577	0.007153	down
XP_003642445.1	EIF4H	eukaryotic translation initiation factor 4H isoform X1	0.753772	0.001075	down
NP_989471.1	RP-L36e	60S ribosomal protein L36	0.815895	0.03047	down
NP_001264928.1	PBK	lymphokine-activated killer T-cell-originated protein kinase	0.708803	0.001086	down
XP_015132795.1	CENPK	centromere protein K isoform X1	0.81096	0.04329	down
XP_015154249.1	PTPN7	tyrosine-protein phosphatase non-receptor type 7	0.817545	0.01684	down
NP_001186453.1	ECD	protein ecdysoneless homolog	0.812602	0.01622	down
XP_015157682.1	CDCA8	borealin isoform X2	0.815895	0.008521	down
XP_015145536.1	SMARCAL1	SWI/SNF-related matrix-associated actin-dependent regulator of chromatin subfamily A-like protein 1 isoform X1	0.802795	0.01845	down
XP_025004411.1	CYTH	cytohesin-4 isoform X1	0.817545	0.0124	down
NP_989942.1	CENPH	centromere protein H	0.79955	0.03257	down
XP_001233658.3	MRPS28	28S ribosomal protein S28, mitochondrial isoform X1	0.749169	0.04134	down
XP_025009792.1	CEP152	centrosomal protein of 152 kDa isoform X1	0.723534	0.04651	down
XP_015128847.2	LOC107049631	cyclin-Q isoform X1	0.74764	0.01796	down
XP_418946.4	NEDD9	enhancer of filamentation 1 isoform X1	0.752235	0.01071	down
NP_001280172.1	LYSMD2	lysM and putative peptidoglycan-binding domain-containing protein 2 isoform 1	0.763051	0.02087	down
NP_001026459.1	DHCR24	delta(24)-sterol reductase	0.713196	0.02303	down
XP_416248.2	MIEF1	mitochondrial dynamics protein MID51	0.750701	0.009789	down
XP_015131348.1	MBOAT1_2	lysophospholipid acyltransferase 1 isoform X1	0.557087	0.002479	down
NP_001012621.1	GINS1	DNA replication complex GINS protein PSF1	0.824179	0.01851	down
XP_425270.2	K06883	GPN-loop GTPase 3	0.817273	0.0085	down
NP_001292120.1	STRADA	STE20-related kinase adapter protein alpha isoform 1	0.755048	0.01179	down
XP_015154417.1	MAGI3	membrane-associated guanylate kinase, WW and PDZ domain-containing protein 3 isoform X1	0.817273	0.002685	down
NP_990561.1	SMC2	structural maintenance of chromosomes protein 2	0.788014	0.002398	down
