# Supplementary material for: RNA-seq reveals role of cell-cycle regulating genes in the pathogenicity of a field very virulent infectious bursal disease virus
Source: Front Vet Sci. 2024 Feb 1;11:1334586. doi: 10.3389/fvets.2024.1334586 (PMC10867150; doi:10.3389/fvets.2024.1334586)
Supplement: Supplementary file 5 [file Table_5.XLSX]

## Sheet: Sheet1
Table S5. Differentially expressed genes found in both transcriptomic and proteomic analyses in the infected vs. uninfected chickens
Gene ID	Gene Name	P-value (transcripts)	Fold infected / uninfected in Transcripts	Regulation in Transcriptome	Protein ID	Protein Annotation	P-value (proteins)	Fold infected / uninfected in proteins	Regulation in Proteome
373918	ACTN1	4.72272e-16	0.42	down	XP_015142743.1	alpha-actinin-1 isoform X1	0.04296	1.32783	up
420737	AOAH	3.33349e-08	2.374	up	XP_418835.3	acyloxyacyl hydrolase isoform X1	0.01788	1.43013	up
395780	APOA4	4.98677e-08	2.601	up	NP_990269.1	apolipoprotein A-IV precursor	0.01167	1.36686	up
396535	APOB	2.03477e-09	2.478	up	NP_001038098.1	apolipoprotein B precursor	0.01608	1.28354	up
417431	APOH	0.0291039	2.424	up	NP_001264923.1	beta-2-glycoprotein 1 precursor	0.01256	1.32604	up
419261	ARFRP1	4.54963e-05	0.648	down	XP_004947186.1	ADP-ribosylation factor-related protein 1	0.0104	1.20995	up
420473	ARHGAP12	9.80264e-08	1.755	up	XP_025004097.1	rho GTPase-activating protein 12 isoform X7	0.04902	1.24425	up
417185	ASS1	1.16264e-11	1.908	up	NP_001013413.1	argininosuccinate synthase	0.02856	1.64485	up
396260	AVD	6.68853e-28	32.574	up	NP_990651.1	avidin precursor	0.02796	1.7809	up
416371	BHMT	0.00371512	1.714	up	XP_414685.1	betaine--homocysteine S-methyltransferase 1	0.003453	1.50256	up
419504	C1QA	2.68325e-15	2.208	up	XP_417654.2	complement C1q subcomponent subunit A	0.002477	1.65803	up
419503	C1QC	3.22713e-31	2.963	up	XP_417653.1	complement C1q subcomponent subunit C	0.003859	2.12112	up
418294	C1S	2.00523e-08	2.126	up	NP_001025948.1	complement C1s subcomponent precursor	0.03117	1.39858	up
422000	C3H8ORF80	1.15921e-14	2.43	up	XP_015140702.1	nuclear GTPase SLIP-GC	0.01234	1.68097	up
693266	CASP18	0.00010769	1.713	up	NP_001038154.1	initiator caspase	0.02262	1.42476	up
427224	CD274	1.502e-08	2.001	up	XP_025000840.1	programmed cell death 1 ligand 1 isoform X1	0.00316	1.77082	up
107052707	CEBPD	1.01857e-33	6.897	up	XP_015138136.1	CCAAT/enhancer-binding protein delta	0.01132	1.41666	up
100857593	CFD	3.68239e-15	1.926	up	XP_003642908.4	complement factor D	0.007344	1.28354	up
425113	CHIR-IG1-5	2.63074e-05	2.503	up	NP_001026502.1	immunoglobulin-like receptor CHIR-AB1-like precursor	0.008759	2.21027	up
421921	CMPK2	6.46877e-97	8.983	up	XP_015140431.2	UMP-CMP kinase 2, mitochondrial	0.004509	2.70907	up
421434	CMTR1	8.45682e-41	2.686	up	XP_015139279.1	cap-specific mRNA (nucleoside-2'-O-)-methyltransferase 1	0.01157	1.69247	up
422348	COL4A5	0.0110795	1.538	up	XP_015134091.1	collagen alpha-5(IV) chain isoform X1	0.007311	1.99401	up
396329	CTSB	5.19225e-05	1.524	up	NP_990702.2	cathepsin B precursor	0.02463	1.5413	up
422427	DDX60	3.85733e-101	10.375	up	XP_004940975.1	probable ATP-dependent RNA helicase DDX60	0.01213	2.24785	up
420357	DEPDC6	0.001106	1.699	up	NP_001186431.1	DEP domain-containing mTOR-interacting protein	0.006348	1.32604	up
100858653	DHX58	9.81e-17	2.293	up	XP_004948673.1	probable ATP-dependent RNA helicase DHX58 isoform X1	0.01973	1.41838	up
424267	DTX3L	2.92108e-14	1.87	up	XP_422114.4	E3 ubiquitin-protein ligase DTX3L isoform X1	0.007337	1.64136	up
373908	EDNRA	0.00134915	1.553	up	NP_989450.1	endothelin-1 receptor precursor	0.02463	1.27229	up
395147	EIF2AK2	8.63243e-14	1.774	up	NP_989818.1	interferon-induced, double-stranded RNA-activated protein kinase	0.009902	2.06653	up
100858014	EMILIN1	3.25027e-20	3.171	up	XP_015140498.2	LOW QUALITY PROTEIN: EMILIN-1	0.02396	1.35129	up
418174	EPS8	5.1279e-12	1.839	up	XP_004938019.1	epidermal growth factor receptor kinase substrate 8 isoform X1	0.03067	1.28571	up
418837	EPSTI1	2.30705e-48	3.928	up	XP_417033.3	epithelial-stromal interaction protein 1	0.01806	1.37134	up
419813	ETV7	2.63339e-09	2.39	up	XP_004934938.1	transcription factor ETV7 isoform X1	0.0138	1.568	up
396393	EXFABP	3.70697e-07	1.969	up	NP_990753.1	extracellular fatty acid-binding protein precursor	0.01942	1.33871	up
425859	EXT2	7.56028e-06	0.611	down	NP_001292367.1	exostosin-2	0.00545	1.45151	up
374052	F5	0.00100231	1.583	up	XP_001231901.4	coagulation factor V isoform X1	0.03942	1.41838	up
100858751	FCER2	2.42688e-05	32.203	up	XP_003643419.1	C-type lectin domain family 17, member A isoform X1	0.00591	1.40334	up
396307	FGA	0.0173397	4.883	up	NP_001258840.1	fibrinogen alpha chain isoform 1 precursor	0.04036	1.66312	up
373926	FGB	5.46093e-06	2.451	up	NP_001161155.1	fibrinogen beta chain precursor	0.02583	1.81511	up
395837	FGG	0.00251184	1.76	up	NP_990320.2	fibrinogen gamma chain precursor	0.02828	1.85794	up
770787	FHL1	5.24173e-25	4.148	up	XP_001234114.2	four and a half LIM domains protein 1 isoform X4	0.03049	1.94899	up
107049506	FKBP11	0.0131477	1.572	up	XP_025001454.1	peptidyl-prolyl cis-trans isomerase FKBP11	0.03073	1.21484	up
422395	FMR1	3.38281e-13	1.897	up	XP_003641173.1	synaptic functional regulator FMR1 isoform X2	0.03492	1.25776	up
395366	GBP	3.42291e-12	2.518	up	NP_989983.2	guanylate binding protein	0.01484	1.20791	up
419563	GBP1	2.30157e-12	2.059	up	XP_417710.3	guanylate-binding protein 1	0.01611	1.331	up
428660	GVINP1	4.51697e-09	2.184	up	XP_015140713.1	interferon-induced very large GTPase 1	0.03109	1.51515	up
395108	GZMA	2.23422e-07	2.877	up	NP_989788.1	granzyme A precursor	0.005518	1.56082	up
419265	HELZ2	2.78819e-43	3.123	up	XP_004947338.1	helicase with zinc finger domain 2	0.006054	1.52341	up
422513	HERC4L	1.00008e-65	4.687	up	XP_420476.5	probable E3 ubiquitin-protein ligase HERC4 isoform X1	0.005309	1.84574	up
416988	HSPB8	2.64661e-26	3.282	up	XP_004934466.1	heat shock protein beta-8	0.006946	1.58126	up
428310	HSPB9	2.07187e-06	5	up	NP_001010842.2	heat shock protein beta-9	0.04171	2.29768	up
403120	IFI6	2.63055e-151	12.383	up	NP_001001296.1	interferon alpha inducible protein 6	0.004723	3.68125	up
424185	IFIH1	4.13579e-61	3.913	up	NP_001180567.1	interferon-induced helicase C domain-containing protein 1	0.009144	2.18735	up
423790	IFIT5	6.2423e-125	9.782	up	NP_001307351.1	interferon-induced protein with tetratricopeptide repeats 5	0.01606	3.47661	up
770612	IFITM3	1.00477e-28	3.881	up	NP_001336990.1	interferon-induced transmembrane protein 3	0.01654	2.86488	up
395312	IL18	0.000289553	1.524	up	XP_015153430.1	interleukin-18 isoform X1	0.022	1.46968	up
417039	IL4I1	1.74383e-07	3.292	up	NP_001092821.2	L-amino-acid oxidase precursor	0.02651	2.7823	up
396330	IRF7	1.48956e-39	3.082	up	NP_990703.1	interferon regulatory factor 3	0.00319	1.3546	up
769957	ISLR	6.48523e-06	1.887	up	XP_001233273.1	immunoglobulin superfamily containing leucine-rich repeat protein	0.0151	1.38095	up
428648	KBTBD11	0.000639749	1.836	up	XP_025004611.1	kelch repeat and BTB domain-containing protein 11	0.01341	1.52525	up
421749	LAMA4	0.0123218	1.538	up	XP_419780.4	laminin subunit alpha-4 isoform X2	0.02727	1.29885	up
423789	LIPA	1.52936e-05	1.604	up	XP_421661.3	lysosomal acid lipase/cholesteryl ester hydrolase	0.03977	1.68164	up
100857706	LOC100857706	2.51752e-32	4.306	up	XP_024997432.1	uncharacterized protein LOC100857706 isoform X1	0.01501	1.33054	up
100858381	LOC100858381	1.11719e-35	4.577	up	NP_001264595.1	uncharacterized protein LOC100858381	0.03289	1.89436	up
100858647	LOC100858647	0.0308575	10.852	up	XP_003641562.1	beta-microseminoprotein	0.002427	1.8777	up
107053353	LOC107053353	1.44906e-07	1.748	up	NP_001336987.1	interferon induced transmembrane protein 2	8.2e-05	2.00993	up
107055361	LOC107055361	4.14021e-134	7.949	up	XP_015155599.1	early endosome antigen 1	1.9e-05	2.11042	up
112533566	LOC112533566	4.48149e-07	1.951	up	XP_025011754.1	arf-GAP with Rho-GAP domain, ANK repeat and PH domain-containing protein 1-like	0.031	1.23118	up
415756	LOC415756	3.83327e-27	4.909	up	NP_001264508.1	uncharacterized protein LOC415756	0.003935	3.06317	up
417973	LOC417973	0.0164857	2.151	up	XP_429539.4	uncharacterized protein LOC417973 isoform X1	0.000484	1.8137	up
768899	LRRC15	0.0232231	1.547	up	XP_025009496.1	uncharacterized protein LRRC15	0.01301	1.34631	up
395550	LY6E	1.16356e-31	3.401	up	NP_990106.1	lymphocyte antigen 6E precursor	0.01848	2.17219	up
418700	LYGL	4.74048e-28	4.775	up	XP_416896.1	lysozyme g	0.007603	4.01555	up
423038	LYVE1	6.97645e-07	4.322	up	NP_001186516.1	lymphatic vessel endothelial hyaluronic acid receptor 1	0.02803	1.80429	up
396473	MARCKS	5.6003e-09	1.67	up	XP_015139992.1	myristoylated alanine-rich C-kinase substrate isoform X1	0.01625	1.27172	up
770153	MBD3	5.56402e-24	0.442	down	NP_001073219.1	methyl-CpG-binding domain protein 3	0.0008	1.68659	up
374137	MEOX2	0.000405425	2.086	up	NP_001005427.1	homeobox protein MOX-2	0.003589	1.45151	up
395836	MERTK	4.75302e-06	1.528	up	NP_990319.1	tyrosine-protein kinase Mer precursor	0.03246	1.43605	up
419872	MOV10	1.15992e-18	2.107	up	XP_015154415.1	putative helicase MOV-10 isoform X1	0.0384	2.03274	up
419872	MOV10	4.312e-17	2.107	up	NP_001012861.1	putative helicase MOV-10	0.0242	1.34356	up
100857954	MPEG1	1.01073e-08	1.821	up	XP_003641422.1	macrophage-expressed gene 1 protein	0.0358	1.75862	up
417833	MSRB3	0.000773964	2.072	up	XP_015137097.1	methionine-R-sulfoxide reductase B3 isoform X1	0.03188	1.43483	up
396135	MST1	1.50104e-09	1.758	up	NP_990544.1	hepatocyte growth factor-like protein precursor	0.02343	1.25989	up
395313	MX1	3.95439e-142	14.607	up	NP_989940.1	interferon-induced GTP-binding protein Mx	0.0121	2.66826	up
417506	MYL10	8.48825e-12	2.751	up	NP_001090995.1	myosin regulatory light chain 2B, cardiac muscle isoform	0.01879	1.84416	up
417707	NAMPT	1.11694e-08	1.513	up	NP_001025899.1	nicotinamide phosphoribosyltransferase	0.01034	1.77319	up
396209	NFIB	0.000237277	1.812	up	XP_025000453.1	nuclear factor 1 B-type isoform X1	0.02747	1.25522	up
424314	NMI	2.91746e-06	1.516	up	XP_025008448.1	N-myc-interactor	0.03799	1.40435	up
395908	OASL	1.14315e-143	8.204	up	XP_015148492.1	59 kDa 2'-5'-oligoadenylate synthase-like protein isoform X1	0.000615	4.14139	up
428842	OLFML1	2.24776e-15	4.129	up	XP_426398.4	olfactomedin-like protein 1 isoform X1	0.04107	1.55814	up
419882	OLFML3	2.22879e-06	1.824	up	NP_001035107.1	olfactomedin-like protein 3 precursor	0.008587	1.31436	up
418100	PARP12	2.16817e-07	1.582	up	XP_416333.4	poly [ADP-ribose] polymerase 12 [Gallus gallus]	0.003146	1.64901	up
101747378	PARP14	1.99194e-32	2.101	up	XP_015145435.1	poly [ADP-ribose] polymerase 14 isoform X4 [Gallus gallus]	0.01592	1.31214	up
101747378	PARP14	1.88064e-30	2.101	up	XP_015145434.1	poly [ADP-ribose] polymerase 14 isoform X2 [Gallus gallus]	0.004101	1.41786	up
424269	PARP9	7.85433e-12	1.812	up	XP_015145438.1	poly [ADP-ribose] polymerase 9 isoform X1 [Gallus gallus]	0.004825	1.66378	up
420570	PDK4	0.000331137	4.073	up	NP_001186838.1	pyruvate dehydrogenase kinase, isozyme 4	0.02692	1.53807	up
101752219	PI3	1.0303e-22	4.407	up	XP_004947084.1	elafin	0.02453	1.56739	up
427138	PLPP1	0.000474544	1.78	up	XP_424730.3	phospholipid phosphatase 1 isoform X2	0.04976	1.3046	up
424883	PLSCR1	7.96464e-07	1.813	up	XP_001231237.1	phospholipid scramblase 1	0.04104	1.35018	up
100857417	PLVAP	4.38003e-17	2.638	up	XP_003643535.1	plasmalemma vesicle-associated protein	0.008931	1.52073	up
421816	PM20D2	4.08353e-16	2.795	up	XP_419840.1	peptidase M20 domain-containing protein 2	0.01814	1.69179	up
415302	PML	5.36854e-15	2.038	up	XP_015134517.1	protein PML isoform X2	0.01969	1.55368	up
100857563	PMLL	9.95038e-16	2.165	up	XP_004943756.1	protein PML	0.001963	1.58126	up
396314	PRRX2	8.3925e-05	2.186	up	NP_001280027.1	paired mesoderm homeobox protein 2	0.009751	1.442	up
418655	PUDP	1.37189e-05	1.773	up	XP_416851.3	pseudouridine-5'-phosphatase	0.03403	1.21279	up
416065	PXK	1.22834e-12	1.653	up	XP_015148793.1	PX domain-containing protein kinase-like protein isoform X1	0.04336	1.29725	up
424313	RBM43	7.32237e-08	1.657	up	XP_004943087.1	RNA-binding protein 43 isoform X1	0.007532	1.90781	up
395869	RHOC	0.00870842	1.669	up	NP_001025020.1	rho-related GTP-binding protein RhoC precursor	0.003973	1.47832	up
422080	RNF213	8.68294e-35	3.276	up	XP_004946335.2	E3 ubiquitin-protein ligase RNF213 isoform X1	0.007458	1.66956	up
100859914	RPL36A	1.94843e-28	0.478	down	XP_003641142.1	60S ribosomal protein L36a	0.002592	1.40913	up
100858258	S100A1	0.00244542	2.383	up	NP_001289102.1	protein S100-A1	0.04354	1.35294	up
420559	SAMD9L	7.64968e-93	7.736	up	XP_004939354.1	sterile alpha motif domain-containing protein 9-like	0.009694	2.23625	up
418470	SAMSN1	2.79879e-15	2.057	up	NP_001006256.2	SAM domain-containing protein SAMSN-1	0.001359	1.39184	up
417136	SEC16A	8.46103e-10	0.655	down	XP_004946034.1	protein transport protein Sec16A isoform X8	0.03743	1.44552	up
420741	SEPT7	1.37126e-11	0.585	down	XP_015137035.1	septin-7 isoform X3	0.03164	1.22263	up
100857105	SERPINF2	0.00756183	0.585	down	XP_024997830.1	alpha-2-antiplasmin	0.02153	1.28615	up
423132	SERPING1	3.35214e-32	2.677	up	XP_025006934.1	plasma protease C1 inhibitor isoform X1	0.00042	1.42476	up
418866	SETDB2	4.54695e-13	1.776	up	XP_417061.3	histone-lysine N-methyltransferase SETDB2	0.02272	1.54071	up
420077	SF3A2	6.75078e-07	0.666	down	NP_001004397.1	splicing factor 3A subunit 2	0.04591	1.58398	up
776920	SIGLEC1	1.68251e-23	4.926	up	XP_025006015.1	sialoadhesin isoform X1	0.000423	1.37812	up
423330	SLC25A21	3.57454e-05	1.603	up	XP_025006685.1	mitochondrial 2-oxodicarboxylate carrier isoform X1	0.00492	1.20225	up
423456	SLC25A29	1.03355e-19	1.964	up	XP_421366.1	mitochondrial basic amino acids transporter	0.02995	1.34514	up
422070	SLC38A10	1.27224e-06	0.6	down	XP_015151105.1	putative sodium-coupled neutral amino acid transporter 10 isoform X1	0.03102	1.2251	up
427608	SRA1	9.56086e-06	2.084	up	NP_001288615.1	steroid receptor RNA activator 1	0.007127	1.83506	up
424044	STAT1	2.04964e-23	2.893	up	XP_015144878.1	signal transducer and activator of transcription 1-alpha/beta isoform X1	0.01327	3.00621	up
100858732	STAT2	3.13031e-34	2.326	up	XP_015155768.1	signal transducer and activator of transcription 2 isoform X1	0.03515	1.40553	up
768406	STAT4	3.51189e-24	1.974	up	XP_015144934.1	signal transducer and activator of transcription 4 isoform X1	0.009104	1.32512	up
418097	SYCP3	5.07796e-08	0.573	down	XP_004937894.2	synaptonemal complex protein 3 isoform X1	0.04393	2.2906	up
770421	SYNPO	0.0064506	1.604	up	XP_025010782.1	synaptopodin isoform X2	0.0064	1.33372	up
427727	TAP1	1.07308e-06	1.502	up	NP_001129440.1	antigen peptide transporter 1	0.0273	1.3046	up
427728	TAP2	1.59781e-09	1.548	up	NP_001092827.1	antigen peptide transporter 2	0.036	1.29781	up
417048	TAPBP	1.20043e-07	1.539	up	NP_001029988.2	tapasin isoform 1 precursor	0.027	1.24761	up
420706	TGM4	0.00965371	2.229	up	NP_001006368.1	protein-glutamine gamma-glutamyltransferase 4	0.003506	1.7248	up
395751	TJP2	0.00132289	1.563	up	XP_015135729.1	tight junction protein ZO-2 isoform X2	0.002891	1.28267	up
420851	TMEM14C	4.8082e-05	0.622	down	XP_015131459.1	transmembrane protein 14C	0.02241	1.3175	up
768990	TMEM173	8.13872e-09	1.712	up	NP_001292081.1	stimulator of interferon genes protein	0.04091	1.84169	up
100857984	TMEM35B	0.0183169	1.562	up	XP_003642617.3	transmembrane protein 35B	0.03758	1.25479	up
396433	TNNT2	0.0183849	2.46	up	XP_015154180.1	troponin T, cardiac muscle isoforms isoform X1	0.005636	1.27948	up
395761	TNNT3	1.36599e-16	3.108	up	XP_015142017.1	troponin T, fast skeletal muscle isoforms isoform X1	0.01169	1.55942	up
417192	TOR1BL	0.00326294	1.537	up	NP_001264587.1	torsin family 1, member B-like precursor	0.01781	1.63094	up
420728	TRANK1	6.71597e-41	2.465	up	XP_004939564.2	TPR and ankyrin repeat-containing protein 1 isoform X1	0.006906	1.58671	up
100858003	TTC31	1.16007e-12	1.589	up	XP_015128627.1	tetratricopeptide repeat protein 31	0.01076	1.52525	up
100857214	TUBA4AL	1.08576e-06	2.125	up	XP_015145579.2	tubulin alpha-4A chain	0.04795	1.206	up
100858073	UBE2L6	4.28615e-32	3.884	up	XP_003641380.1	ubiquitin-conjugating enzyme E2 L3 isoform X1	0.004316	1.72409	up
418167	USP18	2.99706e-53	3.427	up	XP_004938015.1	ubl carboxyl-terminal hydrolase 18 isoform X1	0.002632	3.69484	up
424467	VCAM1	8.04507e-22	2.951	up	XP_422310.2	vascular cell adhesion protein 1 isoform X1	0.000753	1.68524	up
424642	ZCCHC11	6.53337e-10	1.624	up	XP_004936847.1	terminal uridylyltransferase 4 isoform X1	0.005002	1.3015	up
419218	ZNFX1	1.75002e-38	3.056	up	XP_015152165.1	NFX1-type zinc finger-containing protein 1	0.002646	1.33692	up
395418	ZP1	3.09637e-45	6.85	up	NP_990014.2	zona pellucida sperm-binding protein 1 precursor	0.02155	1.46305	up
420439	ACTR3B	7.01575e-09	0.548	down	XP_418544.1	actin-related protein 3B isoform X1	0.01071	0.782264	down
423735	ADK	3.06208e-12	0.534	down	NP_001006501.1	adenosine kinase	0.03004	0.829186	down
417258	ANAPC2	4.52191e-07	0.639	down	XP_415533.2	anaphase-promoting complex subunit 2	0.01883	0.817166	down
424303	ARHGAP15	1.69825e-08	0.655	down	NP_001008476.1	rho GTPase-activating protein 15	0.001899	0.753111	down
417941	ARHGDIB	2.20834e-33	0.345	down	NP_001264293.1	rho GDP-dissociation inhibitor 2	0.003113	0.741899	down
723780	ASF1A	4.03307e-08	0.619	down	NP_001038155.1	histone chaperone ASF1	0.002087	0.816258	down
420574	ASNS	2.84994e-20	0.485	down	XP_015136881.1	asparagine synthetase	0.02886	0.763404	down
772201	ASPG	1.55973e-05	0.598	down	XP_015143336.1	60 kDa lysophospholipase isoform X1	0.01443	0.749781	down
424891	BDH1A	3.53925e-21	0.483	down	NP_001006547.2	D-beta-hydroxybutyrate dehydrogenase, mitochondrial precursor	0.009917	0.746463	down
422035	BLK	9.57541e-06	0.594	down	XP_004935952.1	tyrosine-protein kinase Blk isoform X1	0.03486	0.813237	down
107054980	BOLA3	3.32902e-05	1.656	up	XP_015152953.1	bolA-like protein 3	0.03126	0.744289	down
107057175	BORL4	4.80547e-14	0.624	down	XP_015157682.1	borealin isoform X2	0.008521	0.815895	down
424073	BZW1	2.01979e-21	0.513	down	NP_001006516.1	basic leucine zipper and W2 domain-containing protein 1	0.001351	0.751051	down
395538	C1QBP	1.67494e-22	0.469	down	XP_024997825.1	complement component 1 Q subcomponent-binding protein, mitochondrial	0.01672	0.821494	down
428659	CAD	1.33667e-35	0.446	down	XP_015140475.1	CAD protein isoform X1	3.7e-05	0.715523	down
426151	CAPRIN1	5.03742e-14	0.547	down	NP_001026536.1	caprin-1	0.001671	0.75619	down
107053684	CBX6	3.18866e-13	0.449	down	XP_015144165.2	chromobox protein homolog 6 isoform X1	0.007199	0.777778	down
415400	CCNB2	4.33044e-25	0.401	down	XP_015134378.1	G2/mitotic-specific cyclin-B2 isoform X1	0.000698	0.614447	down
418486	CCT8	9.79645e-10	0.641	down	XP_015154820.1	T-complex protein 1 subunit theta isoform X1	0.01217	0.808318	down
395485	CD40LG	0.00539616	0.664	down	NP_990064.1	CD40 ligand	0.01954	0.774357	down
420608	CDCA7L	5.32934e-24	0.441	down	NP_001026153.2	cell division cycle-associated 7-like protein	0.003713	0.824818	down
420225	CDH17	0.00162627	1.534	up	NP_001186424.1	cadherin-17 precursor	0.002371	0.81461	down
396252	CDK1	2.44668e-42	0.376	down	XP_015143549.1	cyclin-dependent kinase 1 isoform X1	0.001442	0.605377	down
100529062	CDK2	6.69086e-23	0.39	down	NP_001186786.1	cyclin-dependent kinase 2	0.02146	0.802072	down
420823	CDKAL1	4.40801e-05	0.659	down	XP_004939679.1	threonylcarbamoyladenosine tRNA methylthiotransferase	0.009622	0.748514	down
395316	CENPH	2.45516e-24	0.348	down	NP_989942.1	centromere protein H	0.03257	0.79955	down
427162	CENPK	2.30673e-28	0.292	down	XP_015132795.1	centromere protein K isoform X1	0.04329	0.81096	down
421043	CEP192	8.0924e-12	0.512	down	XP_015137959.1	centrosomal protein of 192 kDa isoform X1	0.01969	0.712586	down
769339	CES1L2	1.20858e-11	2.422	up	XP_001232058.3	fatty acyl-CoA hydrolase precursor, medium chain isoform X1	0.01431	0.700425	down
418882	CKAP2	1.38993e-61	0.262	down	NP_001006274.1	cytoskeleton-associated protein 2	0.01685	0.80045	down
100134845	CKS1B	1.52478e-18	0.414	down	NP_001106277.1	cyclin-dependent kinases regulatory subunit 1	0.002512	0.614447	down
425500	CLNS1A	5.65363e-11	0.609	down	XP_423253.4	methylosome subunit pICln	0.0124	0.793991	down
100216000	CNN2	4.93214e-13	0.527	down	NP_001135728.1	calponin-2	0.03379	0.81096	down
416893	CORO1C	3.00705e-24	0.429	down	NP_001264797.1	coronin-1C isoform 1	0.01085	0.791846	down
396396	CSK	2.22988e-19	0.484	down	XP_015134280.1	tyrosine-protein kinase CSK isoform X1	0.01601	0.801802	down
422648	DCK	1.82116e-20	0.456	down	NP_001006451.1	deoxycytidine kinase	0.001826	0.773316	down
420623	DFNA5	0.00537062	0.577	down	NP_001006361.1	gasdermin-E	0.02857	0.82122	down
107054975	DGUOK	4.00716e-76	0.261	down	NP_001072968.1	deoxyguanosine kinase	0.003716	0.636661	down
424661	DHCR24	1.93377e-86	0.2	down	NP_001026459.1	delta(24)-sterol reductase	0.02303	0.713196	down
427317	DHFR	1.50658e-27	0.213	down	NP_001006584.2	dihydrofolate reductase	0.02497	0.759015	down
427409	DNAJB5	0.00277386	0.587	down	XP_004937173.1	dnaJ homolog subfamily B member 5 isoform X1	0.003551	0.737619	down
424574	DPH2	0.000521072	0.631	down	NP_001006538.1	2-(3-amino-3-carboxypropyl)histidine synthase subunit 2	0.004025	0.819836	down
421884	DST	1.56397e-07	1.71	up	XP_004940519.1	dystonin isoform X29	0.001377	0.785714	down
770258	DTYMK	1.03779e-09	0.645	down	NP_001265279.1	thymidylate kinase	0.01306	0.802432	down
769338	DUT	3.22832e-57	0.293	down	XP_025009642.1	deoxyuridine 5'-triphosphate nucleotidohydrolase, mitochondrial isoform X1	0.000602	0.55159	down
423638	ECD	4.43723e-07	0.592	down	NP_001186453.1	protein ecdysoneless homolog	0.01622	0.812602	down
395723	EEF1B2	5.7392e-30	0.398	down	NP_990232.2	elongation factor 1-beta	0.00196	0.763933	down
107049004	EEF1D	1.35991e-32	0.401	down	XP_025003963.1	elongation factor 1-delta isoform X3	0.009872	0.826758	down
769783	EIF3B	9.05423e-25	0.446	down	XP_003642190.3	eukaryotic translation initiation factor 3 subunit B	0.02015	0.819836	down
418033	EIF3L	1.19044e-40	0.298	down	NP_001012553.1	eukaryotic translation initiation factor 3 subunit L	0.01482	0.824818	down
396545	EIF5A2	3.34869e-21	0.442	down	NP_990863.1	eukaryotic translation initiation factor 5A-2	0.006729	0.776465	down
395242	EMB	8.06814e-10	0.461	down	NP_989888.1	embigin	0.008981	0.779359	down
422135	ERCC6L	5.8852e-28	0.357	down	XP_420137.3	DNA excision repair protein ERCC-6-like	0.00586	0.75619	down
422305	ES1ML2	0.000371587	0.598	down	XP_420282.1	ES1 protein homolog, mitochondrial	0.04524	0.793991	down
396235	ETS1	3.49059e-13	0.555	down	NP_990629.2	protein C-ets-1	0.01962	0.822881	down
419066	FAM168A	5.56369e-09	0.487	down	XP_025008221.1	protein FAM168A isoform X2	0.000405	0.582278	down
415647	FAM192A	3.78165e-12	0.606	down	NP_001264470.1	protein FAM192A	0.001236	0.760827	down
415491	FANCI	1.13179e-22	0.406	down	NP_001108323.1	Fanconi anemia group I protein	0.02494	0.790242	down
396061	FASN	3.30139e-12	0.599	down	NP_990486.2	fatty acid synthase	0.004585	0.806685	down
424096	FASTKD2	6.17727e-09	0.626	down	XP_421951.2	FAST kinase domain-containing protein 2, mitochondrial	0.01925	0.745462	down
422038	FDFT1	2.44418e-23	0.354	down	NP_001034383.1	squalene synthase	0.000356	0.686341	down
419723	FLI1	7.73527e-13	0.58	down	XP_015153473.1	Friend leukemia integration 1 transcription factor isoform X2	0.02531	0.829552	down
416265	G3BP1	1.60907e-15	0.516	down	NP_001006150.1	ras GTPase-activating protein-binding protein 1	0.002048	0.811322	down
422697	GAR1	3.01094e-09	0.536	down	XP_004936012.1	H/ACA ribonucleoprotein complex subunit 1	0.02986	0.81653	down
425297	GINS1	1.24976e-15	0.466	down	NP_001012621.1	DNA replication complex GINS protein PSF1	0.01851	0.824179	down
422646	GRSF1	2.13674e-12	0.536	down	XP_015131904.1	G-rich sequence factor 1 isoform X1	0.000115	0.743679	down
396322	GSTT1	9.99478e-15	0.495	down	NP_990696.1	glutathione S-transferase theta-1	0.00862	0.743679	down
420544	GTPBP10	3.24423e-08	0.562	down	XP_418645.4	GTP-binding protein 10	0.003824	0.815517	down
416380	HAUS1	2.14709e-10	0.346	down	NP_001025796.1	HAUS augmin-like complex subunit 1	0.01564	0.772784	down
426867	HCLS1	3.86606e-09	0.587	down	XP_025006821.1	H/ACA ribonucleoprotein complex subunit 1	0.02986	0.81653	down
423750	HELLS	5.63371e-41	0.351	down	XP_421626.3	lymphoid-specific helicase isoform X2	0.03333	0.728349	down
396379	HMGCS1	6.5446e-22	0.494	down	XP_015132738.2	hydroxymethylglutaryl-CoA synthase, cytoplasmic isoform X1	0.01466	0.703833	down
424136	HNRNPA1	5.48605e-35	0.439	down	NP_001305347.1	heterogeneous nuclear ribonucleoprotein A1	0.000584	0.67199	down
423686	HNRNPH3	3.30188e-19	0.609	down	XP_015134168.1	heterogeneous nuclear ribonucleoprotein H3 isoform X2	0.004685	0.782531	down
424367	HSD17B7	3.04163e-06	0.515	down	NP_001264435.1	3-keto-steroid reductase isoform 1	0.03333	0.796676	down
396188	HSP90AB1	3.76803e-23	0.427	down	XP_015139110.1	heat shock cognate protein HSP 90-beta isoform X1	0.001231	0.709145	down
416871	HVCN1	1.31255e-09	0.59	down	NP_001025834.1	voltage-gated hydrogen channel 1	0.001365	0.635078	down
415957	IARS	1.32813e-26	0.466	down	XP_414300.3	isoleucine--tRNA ligase, cytoplasmic isoform X1	0.02128	0.827879	down
420459	IDI1	1.35009e-22	0.309	down	XP_004939224.1	isopentenyl-diphosphate Delta-isomerase 1 isoform X2	0.02057	0.743679	down
101747801	IKZF4	6.74554e-08	0.57	down	XP_015155792.1	zinc finger protein Eos	0.009719	0.82122	down
422119	JPT1	2.77263e-13	0.593	down	XP_015150886.1	jupiter microtubule associated homolog 1 isoform X2	0	0.694915	down
424673	JUN	0.00780777	1.814	up	NP_001026460.1	transcription factor AP-1	0.02783	0.672241	down
423809	KIF11	2.16347e-70	0.336	down	NP_001026401.1	kinesin-like protein KIF11	0.0342	0.767403	down
420708	KIF15	2.95975e-86	0.28	down	XP_015137220.1	kinesin-like protein KIF15	0.005312	0.692301	down
416220	KIF20A	2.34602e-32	0.395	down	NP_001012801.1	kinesin-like protein KIF20A	0.006886	0.745812	down
395823	KIF4A	4.38155e-82	0.279	down	NP_990306.1	chromosome-associated kinesin KIF4	0.01984	0.80859	down
423007	KNL1	6.4708e-37	0.353	down	XP_420938.4	kinetochore scaffold 1 isoform X1	0.0117	0.743679	down
426704	KNSTRN	1.03235e-32	0.354	down	NP_001026564.1	small kinetochore-associated protein	0.02882	0.722653	down
416865	KNTC1	4.28279e-24	0.409	down	XP_415157.4	kinetochore-associated protein 1 isoform X1	0.01257	0.751313	down
417420	KPNA2	2.36196e-55	0.355	down	XP_015135377.1	importin subunit alpha-1 isoform X1	0.01547	0.768081	down
107050261	LOC107050261	0.0012809	2.076	up	XP_015129539.1	peroxisomal biogenesis factor 19-like	0.006051	0.797215	down
107051323	LOC107051323	2.88112e-11	0.468	down	XP_025001188.1	LOW QUALITY PROTEIN: serine hydroxymethyltransferase, mitochondrial-like	0.002575	0.743679	down
112531359	LOC112531359	1.54364e-11	0.531	down	XP_025002129.1	mitochondrial inner membrane protein OXA1L-like isoform X1	0.00637	0.766519	down
112531444	LOC112531444	3.90523e-07	0.592	down	XP_025002278.1	tetratricopeptide repeat protein 5-like isoform X2	0.03247	0.766519	down
396098	LOC396098	2.07621e-31	0.132	down	NP_990513.1	B6.1 precursor	0.000756	0.50263	down
419333	LOC419333	3.91104e-14	0.401	down	XP_024998082.1	formin-I isoform X1	0.002446	0.615267	down
419429	LOC419429	4.28144e-05	0.636	down	XP_015152367.1	protein tyrosine phosphatase, non-receptor type 11-like isoform X1	0.004199	0.799191	down
421403	LRPPRC	9.34364e-23	0.524	down	XP_001234903.3	leucine-rich PPR motif-containing protein, mitochondrial	0.004735	0.723534	down
421259	MACROD2	1.73614e-13	0.457	down	XP_015138910.2	O-acetyl-ADP-ribose deacetylase MACROD2 isoform X1	0.001245	0.79051	down
422675	MAD2L1	1.17267e-23	0.413	down	NP_001264678.1	mitotic spindle assembly checkpoint protein MAD2A	0.03063	0.819836	down
416027	MCM2	6.31309e-80	0.227	down	XP_015148569.1	DNA replication licensing factor MCM2 isoform X1	0.008033	0.754386	down
422043	MCM3	1.75983e-79	0.222	down	NP_001006421.1	DNA replication licensing factor MCM3	0.007797	0.785089	down
426764	MCM4	2.16383e-56	0.284	down	XP_424376.2	DNA replication licensing factor MCM4	0.003021	0.780321	down
418058	MCM5	3.42947e-57	0.311	down	NP_001006243.1	DNA replication licensing factor MCM5	0.01251	0.790779	down
424295	MCM6	5.2768e-45	0.357	down	NP_001006527.2	DNA replication licensing factor MCM6	0.005606	0.776199	down
424400	METTL18	0.00262837	0.637	down	XP_025008922.1	histidine protein methyltransferase 1 homolog	0.009037	0.811322	down
416719	MGME1	6.73331e-15	0.514	down	NP_001264447.1	mitochondrial genome maintenance exonuclease 1	0.04887	0.76185	down
693254	MIS12	4.0645e-16	0.251	down	NP_001038142.1	protein MIS12 homolog	0.003924	0.768612	down
418494	MIS18A	2.10913e-08	0.582	down	XP_416702.1	protein Mis18-alpha	0.006619	0.594657	down
422399	MND1	5.20933e-05	0.524	down	XP_025005351.1	meiotic nuclear division protein 1 homolog isoform X7	0.002929	0.725626	down
420356	MRPL13	6.78701e-20	0.429	down	NP_001264400.1	39S ribosomal protein L13, mitochondrial	0.00266	0.76496	down
421121	MRPL15	2.0932e-09	0.567	down	NP_001006388.1	39S ribosomal protein L15, mitochondrial precursor	0.0049	0.762115	down
421385	MRPS10	0.000106297	0.651	down	NP_001264505.1	28S ribosomal protein S10, mitochondrial	0.001164	0.768612	down
417140	MRPS2	4.54516e-11	0.591	down	XP_015135278.1	LOW QUALITY PROTEIN: 28S ribosomal protein S2, mitochondrial	0.006457	0.792384	down
426561	MRPS26	7.2669e-19	0.523	down	XP_015141513.2	28S ribosomal protein S26, mitochondrial isoform X1	0.02774	0.766784	down
418887	MRPS31	6.04999e-12	0.508	down	XP_004938796.1	28S ribosomal protein S31, mitochondrial isoform X1	0.005664	0.785982	down
416706	MRPS5	1.06024e-10	0.563	down	NP_001186319.1	28S ribosomal protein S5, mitochondrial	0.003866	0.732842	down
378799	MSH2	7.57242e-25	0.487	down	XP_015133608.1	DNA mismatch repair protein Msh2	0.02968	0.81653	down
426126	MTHFD2	2.85387e-07	0.642	down	NP_001026531.1	bifunctional methylenetetrahydrofolate dehydrogenase/cyclohydrolase, mitochondrial	0.03756	0.806685	down
396072	MYO1A	5.92361e-05	1.656	up	XP_015155878.1	unconventional myosin-Ia isoform X1	0.03165	0.775933	down
424671	MYSM1	3.23921e-06	1.576	up	NP_001012945.1	histone H2A deubiquitinase MYSM1	0.0353	0.801802	down
100859189	MZB1	3.42364e-13	0.292	down	XP_003642115.1	marginal zone B- and B1-cell-specific protein	0.002277	0.768612	down
107055402	NABP2	3.65009e-06	0.604	down	XP_025001296.1	LOW QUALITY PROTEIN: SOSS complex subunit B1	0.04508	0.812228	down
424600	NASP	2.75286e-39	0.432	down	XP_015146755.1	nuclear autoantigenic sperm protein isoform X1	0.01475	0.793722	down
425304	NCAPH	4.61292e-44	0.364	down	XP_015152944.1	condensin complex subunit 2 isoform X2	0.00564	0.822881	down
395134	NDC80	1.11154e-38	0.307	down	XP_015133419.1	kinetochore protein NDC80 homolog isoform X1	0.0193	0.743941	down
419433	NOC2L	2.98434e-13	0.61	down	NP_001026047.1	nucleolar complex protein 2 homolog	0.005065	0.809683	down
396203	NPM1	5.58751e-72	0.301	down	NP_990598.1	nucleophosmin	0.02739	0.811594	down
420614	NUPL2	1.44904e-09	0.569	down	NP_001026155.1	nucleoporin-like protein 2	0.001811	0.795332	down
107051071	PAGR1	2.84101e-12	444.008	up	XP_024999607.1	LOW QUALITY PROTEIN: PAXIP1-associated glutamate-rich protein 1	0.04962	0.80859	down
424845	PASK	1.04012e-31	0.348	down	XP_015132571.1	PAS domain-containing serine/threonine-protein kinase isoform X1	0.02438	0.823428	down
422003	PBK	4.85228e-43	0.294	down	NP_001264928.1	lymphokine-activated killer T-cell-originated protein kinase	0.001086	0.708803	down
422263	PCDH19	0.000489565	2.519	up	XP_015133763.1	protocadherin-19 isoform X1	0.00121	0.789177	down
395669	PLEK	4.6833e-16	0.545	down	NP_990194.1	pleckstrin	0.04474	0.801802	down
395435	PLEKHA2	3.49885e-07	0.54	down	XP_024998533.1	pleckstrin homology domain-containing family A member 2 isoform X1	0.02013	0.75619	down
431066	PNPLA2	0.0204527	2.967	up	XP_015142105.2	patatin-like phospholipase domain-containing protein 2 isoform X1	0.04252	0.742422	down
416997	POLE	4.50014e-35	0.349	down	XP_001233985.3	DNA polymerase epsilon catalytic subunit A	0.0148	0.803156	down
424954	POLR2H	1.15864e-06	0.629	down	NP_001264394.1	DNA-directed RNA polymerases I, II, and III subunit RPABC3 isoform 1	0.03729	0.82122	down
417463	POM121CL	4.35451e-17	0.437	down	XP_015151393.1	nuclear envelope pore membrane protein POM 121 isoform X1	0.00013	0.795063	down
422743	PPAT	4.21265e-28	0.384	down	NP_001004401.1	amidophosphoribosyltransferase precursor	0.009468	0.78731	down
419507	PPIH	1.0926e-08	0.651	down	NP_001264841.1	peptidyl-prolyl cis-trans isomerase H	0.01644	0.828428	down
100859332	PPIL1	5.58332e-05	0.625	down	XP_004951036.1	peptidyl-prolyl cis-trans isomerase-like 1 isoform X1	0.01364	0.82122	down
416775	PPIL2	3.93954e-08	0.616	down	NP_001025824.1	peptidyl-prolyl cis-trans isomerase-like 2	0.01618	0.725626	down
426646	PRIM1	2.12261e-14	0.573	down	XP_015155882.1	DNA primase small subunit	0.000121	0.771479	down
421878	PRIM2	3.084e-13	0.488	down	NP_001012898.1	DNA primase large subunit	0.007153	0.775577	down
425989	PRMT8	2.1625e-05	1.806	up	XP_423669.2	protein arginine N-methyltransferase 8 isoform X1	0.001641	0.762115	down
772119	PSMC3IP	1.3566e-10	0.608	down	XP_015155130.1	homologous-pairing protein 2 homolog isoform X1	0.01474	0.668057	down
420017	PSME3	2.84059e-09	0.63	down	NP_001012568.1	proteasome activator complex subunit 3	0.004687	0.795601	down
422911	PTCD3	5.55395e-09	0.594	down	XP_025006077.1	pentatricopeptide repeat domain-containing protein 3, mitochondrial	0.002586	0.760299	down
424931	PTMA	1.00863e-25	0.538	down	XP_015146987.1	prothymosin alpha	0.008652	0.811866	down
770905	PTPN7	1.00722e-11	0.607	down	XP_015154249.1	tyrosine-protein phosphatase non-receptor type 7	0.01684	0.817545	down
396086	RAD51	6.42557e-39	0.285	down	NP_990504.1	DNA repair protein RAD51 homolog 1	0.000321	0.775244	down
416787	RANBP1	2.30295e-31	0.383	down	NP_001006183.1	ran-specific GTPase-activating protein	0.006521	0.744939	down
386582	RB1	8.69599e-23	0.499	down	NP_989750.1	retinoblastoma-associated protein	0.009153	0.82621	down
419126	RBL1	3.56461e-11	0.549	down	XP_417312.3	retinoblastoma-like protein 1 isoform X1	0.0286	0.816803	down
427222	RCL1	4.26602e-08	0.637	down	XP_424808.1	RNA 3'-terminal phosphate cyclase-like protein isoform X1	0.00885	0.815154	down
424316	RIF1	1.25683e-29	0.465	down	XP_422162.4	telomere-associated protein RIF1 isoform X1	0.001262	0.808047	down
419895	RPL10A	7.02158e-41	0.438	down	XP_418020.1	60S ribosomal protein L10a isoform X1	0.01034	0.798831	down
373936	RPL36	1.29404e-39	0.468	down	NP_989471.1	60S ribosomal protein L36	0.03047	0.815895	down
422676	RPL7L1	2.58038e-09	0.653	down	NP_001006452.1	60S ribosomal protein L7-like 1	0.004771	0.754649	down
396262	RPLP1	1.6942e-36	0.435	down	NP_990653.1	60S acidic ribosomal protein P1	0.01645	0.801532	down
419904	RPS10	6.63927e-30	0.432	down	NP_001244226.1	40S ribosomal protein S10	0.001655	0.824544	down
419069	RPS3	4.4319e-35	0.397	down	NP_001026007.1	40S ribosomal protein S3	0.01207	0.823428	down
421919	RPS7	8.2181e-37	0.482	down	XP_001234709.1	40S ribosomal protein S7	0.00875	0.819563	down
395181	RPSA	9.64623e-74	0.347	down	NP_001007824.1	40S ribosomal protein SA	0.002564	0.828154	down
419081	RRM1	3.65607e-57	0.208	down	NP_001026008.1	ribonucleoside-diphosphate reductase large subunit	0.002366	0.731342	down
421936	RRM2	3.77878e-90	0.216	down	XP_001231545.2	ribonucleoside-diphosphate reductase subunit M2	0.005757	0.631566	down
421353	RRP15	4.0743e-08	0.576	down	XP_419413.1	RRP15-like protein	0.000179	0.74799	down
421741	RWDD1	6.35662e-06	0.597	down	NP_001026246.2	RWD domain-containing protein 1	0.01372	0.824066	down
425058	SARNP	2.21884e-12	0.556	down	NP_001026495.1	SAP domain-containing ribonucleoprotein	0.01506	0.790779	down
422138	SASH3	4.19817e-10	0.662	down	NP_001026281.1	SAM and SH3 domain-containing protein 3	0.000193	0.80045	down
420895	SERPINB6L	0.000565932	0.667	down	NP_001006377.1	serpin B6	0.002035	0.685173	down
422277	SH3BGRL	2.1032e-09	0.533	down	NP_001012592.1	SH3 domain-binding glutamic acid-rich-like protein	0.000937	0.725884	down
416520	SHMT1	1.03604e-11	0.46	down	XP_414824.4	serine hydroxymethyltransferase, cytosolic	0.01169	0.823428	down
422108	SLC9A3R1	4.78643e-15	0.602	down	NP_001006424.1	Na(+)/H(+) exchange regulatory cofactor NHE-RF1	0.01092	0.809955	down
418187	SLCO1B3	0.00551307	1.58	up	NP_001305378.1	solute carrier organic anion transporter family member 1B1	0.007996	0.77305	down
396156	SMC2	1.49461e-59	0.223	down	NP_990561.1	structural maintenance of chromosomes protein 2	0.002398	0.788014	down
421261	SNRPB2	2.74244e-09	0.636	down	XP_419331.1	U2 small nuclear ribonucleoprotein B''	0.01372	0.814882	down
420335	SQLE	1.11796e-23	0.328	down	NP_001181856.1	squalene monooxygenase	0.001582	0.62206	down
396057	STMN1	4.07237e-32	0.381	down	NP_001001858.1	stathmin	0.0093	0.727375	down
426930	STX7	1.65108e-07	0.526	down	NP_001012961.1	syntaxin-7	0.000206	0.798561	down
422053	SUPT3H	5.33079e-14	0.437	down	XP_015140623.1	transcription initiation protein SPT3 homolog isoform X1	0.021	0.730104	down
421831	SYNCRIP	1.05919e-19	0.601	down	XP_015140109.2	heterogeneous nuclear ribonucleoprotein Q isoform X5	0.01377	0.737619	down
431253	TACC1	2.45503e-18	0.469	down	XP_024998693.1	transforming acidic coiled-coil-containing protein 1 isoform X2	5e-06	0.809955	down
395146	TCF3	9.38501e-10	0.614	down	XP_015155376.1	transcription factor E2-alpha isoform X2	0.000989	0.779359	down
396191	TFRC	5.70883e-18	0.517	down	XP_015146868.1	transferrin receptor protein 1 isoform X1	0.000531	0.818182	down
431620	THAP1	0.00482357	0.634	down	XP_004949398.1	THAP domain-containing protein 1	0.03385	0.769646	down
426398	THOP1	8.89371e-28	0.421	down	XP_424048.3	thimet oligopeptidase	0.02586	0.809683	down
418068	TMEM263	5.43493e-17	0.535	down	NP_001006244.1	transmembrane protein 263	0.01443	0.784746	down
420162	TNFAIP8L1	5.14091e-27	0.369	down	XP_015155559.1	tumor necrosis factor alpha-induced protein 8-like protein 1 isoform X1	9.3e-05	0.751576	down
426309	TOMM20	1.40338e-16	0.504	down	XP_423972.3	mitochondrial import receptor subunit TOM20 homolog	0.008691	0.814882	down
395570	TOP2A	2.20776e-81	0.225	down	NP_990122.1	DNA topoisomerase 2-alpha	0.007598	0.722911	down
107055375	TPM4	7.36301e-15	0.561	down	XP_015155676.1	tropomyosin alpha-4 chain isoform X1	0.008862	0.774889	down
396363	TPT1	4.83739e-35	0.376	down	NP_990729.1	translationally-controlled tumor protein homolog	0.000975	0.792384	down
395081	TPX2	1.07979e-66	0.308	down	XP_015151809.1	targeting protein for Xklp2 isoform X1	0.002875	0.660332	down
425049	TUBA3E	4.10833e-26	0.418	down	NP_001292069.1	tubulin alpha-8 chain	0.0236	0.74799	down
396254	TUBB	5.6306e-32	0.348	down	NP_990646.1	tubulin beta-7 chain	0.009103	0.751313	down
420025	TUBG1	1.21399e-12	0.6	down	XP_015155127.1	tubulin gamma-1 chain isoform X2	0.000853	0.815895	down
421060	TYMS	3.2892e-42	0.355	down	XP_015133440.1	thymidylate synthase	0.01295	0.754386	down
395958	UBA52	3.12928e-15	0.602	down	NP_990406.1	ubiquitin-60S ribosomal protein L40	0.004326	0.793453	down
100859413	UBE2C	4.45721e-11	0.539	down	XP_015152064.1	ubiquitin-conjugating enzyme E2 C	0.006732	0.710607	down
395626	UCHL3	2.61077e-07	0.591	down	NP_990156.1	ubiquitin carboxyl-terminal hydrolase isozyme L3	0.04394	0.775933	down
422660	UGT2A1	0.000172462	1.537	up	XP_015131876.1	UDP-glucuronosyltransferase 2A2 isoform X3	0.0375	0.768081	down
420154	UHRF1	1.40131e-56	0.336	down	XP_015155673.2	E3 ubiquitin-protein ligase UHRF1 isoform X1	0.00127	0.647694	down
423781	WDFY4	2.54388e-22	0.437	down	XP_015143911.1	WD repeat- and FYVE domain-containing protein 4 isoform X1	0.04314	0.793722	down
423558	WDHD1	1.1912e-49	0.241	down	XP_015143411.1	WD repeat and HMG-box DNA-binding protein 1	0.03256	0.801802	down
424089	WDR12	6.68486e-09	0.654	down	XP_015144990.1	ribosome biogenesis protein WDR12	0.03039	0.812965	down
423045	WEE1	3.58927e-16	0.485	down	NP_001026352.2	wee1-like protein kinase	0.006306	0.688017	down
420086	ZAP70	1.21978e-15	0.517	down	NP_001308485.1	tyrosine-protein kinase ZAP-70	0.02369	0.819836	down
424510	ZNF644	0.000898177	1.579	up	XP_015146152.1	zinc finger protein 644 isoform X1	0.04348	0.813237	down
