# Supplementary material for: RNA-seq reveals role of cell-cycle regulating genes in the pathogenicity of a field very virulent infectious bursal disease virus
Source: Front Vet Sci. 2024 Feb 1;11:1334586. doi: 10.3389/fvets.2024.1334586 (PMC10867150; doi:10.3389/fvets.2024.1334586)
Supplement: Supplementary file 6 [file Table_6.XLSX]

## Sheet: Sheet1
Table S6 The KEGG pathway enrichment by 359 DEPs
PathwayID	Pathway Name	P-value of Fisher’exact Test	NO.Of Increased Transcripts	ID of Increased Proteins	Gene Symbol of Increased Proteins	No. Of Decreased Proteins	ID of Decreased Proteins	Gene Symbol of Decreased Proteins
gga03030	DNA replication	0.00162277	0			8	XP_424376.2	MCM4
							NP_001006243.1	MCM5
							XP_015148569.1	MCM2
							NP_001006527.2	MCM6
							NP_001012898.1	PRIM2
							XP_015155882.1	PRIM1
							NP_001006421.1	MCM3
							XP_001233985.3	POLE
gga00240	Pyrimidine metabolism	0.00173203	1	XP_015140431.2	CMPK2	12	NP_001006451.1	DCK
							XP_025009642.1	DUT
							NP_001026008.1	RRM1
							NP_001264394.1	POLR2H
							NP_001265279.1	DTYMK
							XP_015133440.1	TYMS
							NP_001072968.1	DGUOK
							XP_015140475.1	CAD
							NP_001012898.1	PRIM2
							XP_015155882.1	PRIM1
							XP_001233985.3	POLE
							XP_001231545.2	RRM2
gga04110	Cell cycle	0.00296673	0			13	XP_424376.2	MCM4
							NP_001026352.2	WEE1
							NP_001006243.1	MCM5
							XP_015134378.1	CCNB2
							XP_417312.3	RBL1
							NP_001264678.1	MAD2L1
							XP_015148569.1	MCM2
							NP_001006527.2	MCM6
							XP_015143549.1	CDK1
							NP_001006421.1	MCM3
							NP_989750.1	RB1
							XP_415533.2	ANAPC2
							NP_001186786.1	CDK2
gga00100	Steroid biosynthesis	0.00375522	1	XP_421661.3	LIPA	12	XP_424376.2	MCM4
							NP_001034383.1	FDFT1
							NP_001006243.1	MCM5
							XP_015148569.1	MCM2
							NP_001181856.1	SQLE
							NP_001012898.1	PRIM2
							XP_015155882.1	PRIM1
							NP_001264435.1	HSD17B7
							NP_001026459.1	DHCR24
							NP_001006421.1	MCM3
							XP_001233985.3	POLE
							NP_001006527.2	MCM6
gga05168	Herpes simplex infection	0.00439527	8	NP_001092827.1	TAP2	6	NP_001026460.1	JUN
				XP_015144878.1	STAT1		XP_015152367.1	LOC419429
				NP_001180567.1	IFIH1		XP_025003963.1	EEF1D
				NP_989818.1	EIF2AK2		XP_015143549.1	CDK1
				XP_015155768.1	STAT2		NP_001186786.1	CDK2
				NP_990703.1	IRF7		XP_024997825.1	C1QBP
				XP_004943756.1	PMLL
				NP_001129440.1	TAP1
gga03010	Ribosome	0.00930726	1	XP_003641142.1	RPL36A	13	XP_015135278.1	MRPS2
							XP_001234709.1	RPS7
							NP_990653.1	RPLP1
							NP_001186319.1	MRPS5
							NP_001244226.1	RPS10
							NP_001264505.1	MRPS10
							NP_001026007.1	RPS3
							NP_989471.1	RPL36
							NP_001007824.1	RPSA
							NP_001006388.1	MRPL15
							XP_418020.1	RPL10A
							NP_990406.1	UBA52
							NP_001264400.1	MRPL13
gga00670	One carbon pool by folate	0.0269126	0			4	XP_015133440.1	TYMS
							NP_001006584.2	DHFR
							NP_001026531.1	MTHFD2
							XP_414824.4	SHMT1
gga00250	Alanine, aspartate and glutamate metabolism	0.0370032	2	NP_001013413.1	ASS1	3	XP_015140475.1	CAD
				NP_001092821.2	IL4I1		XP_015136881.1	ASNS
							NP_001004401.1	PPAT
gga05164	Influenza A	0.0387298	8	XP_015144878.1	STAT1	2	NP_001026460.1	JUN
				NP_001180567.1	IFIH1		XP_015135377.1	KPNA2
				NP_989940.1	MX1
				NP_989818.1	EIF2AK2
				XP_015155768.1	STAT2
				XP_015153430.1	IL18
				NP_990703.1	IRF7
				XP_004943756.1	PMLL
gga04621	NOD-like receptor signaling pathway	0.0542228	8	NP_990702.2	CTSB	2	NP_001026460.1	JUN
				NP_001292081.1	TMEM173		XP_015139110.1	HSP90AB1
				NP_001025899.1	NAMPT
				XP_015144878.1	STAT1
				XP_417710.3	GBP1
				XP_015155768.1	STAT2
				XP_015153430.1	IL18
				NP_990703.1	IRF7
gga04914	Progesterone-mediated oocyte maturation	0.145775	0			6	XP_015134378.1	CCNB
							NP_001264678.1	MAD2L1
							XP_015143549.1	CDK1
							XP_415533.2	ANAPC2
							XP_015139110.1	HSP90AB1
							NP_001186786.1	CDK2
gga00230	Purine metabolism	0.184627	0			10	XP_001231545.2	RRM2
							NP_001006451.1	DCK
							NP_001026008.1	RRM1
							NP_001264394.1	POLR2H
							NP_001072968.1	DGUOK
							NP_001012898.1	PRIM2
							XP_015155882.1	PRIM1
							NP_001006501.1	ADK
							NP_001004401.1	PPAT
							XP_001233985.3	POLE
gga00072	Synthesis and degradation of ketone bodies	0.279379	0			2	XP_015132738.2	HMGCS1
							NP_001006547.2	BDH1A
							XP_001233985.3	POLE
gga04623	Cytosolic DNA-sensing pathway	0.288205	3	NP_001292081.1	TMEM173	1	NP_001264394.1	POLR2H
				XP_015153430.1	IL18
				NP_990703.1	IRF7
gga04115	p53 signaling pathway	0.313341	0			4	XP_001231545.2	RRM2
							XP_015134378.1	CCNB
							XP_015143549.1	CDK1
							NP_001186786.1	CDK2
gga04320	Dorso-ventral axis formation	0.529786	1	XP_004934938.1	ETV7	1	NP_990629.2	ETS1
gga04622	RIG-I-like receptor signaling pathway	0.560066	4	NP_001292081.1	TMEM173	0
				NP_001180567.1	IFIH1
				NP_990703.1	IRF7
				XP_004948673.1	DHX58
gga00900	Terpenoid backbone biosynthesis	0.665924	0			2	XP_015132738.2	HMGCS1
							XP_004939224.1	IDI1
gga04530	Tight junction	0.6745	2	XP_025010782.1	SYNPO	5
				XP_015135729.1	TJP2		NP_001026460.1	JUN
							XP_418544.1	ACTR3B
							XP_025006821.1	HCLS1
							NP_001006424.1	SLC9A3R1
							NP_001292069.1	TUBA3E
gga04080	Neuroactive ligand-receptor interaction	0.72972	2	NP_989450.1	EDNRA	0
				NP_989788.1	GZMA
gga00400	Phenylalanine, tyrosine and tryptophan biosynthesis	0.756155	1	NP_001092821.2	IL4I1	0
gga00650	Butanoate metabolism	0.757585	0			2	XP_015132738.2	HMGCS1
							NP_001006547.2	BDH1A
gga04145	Phagosome	0.765932	2	NP_001092827.1	TAP2	4	XP_015146868.1	TFRC
				NP_001129440.1	TAP1		NP_990646.1	TUBB
							NP_001012961.1	STX7
							NP_001292069.1	TUBA3E
gga02010	ABC transporters	0.768291	2	NP_001092827.1	TAP2	0
				NP_001129440.1	TAP1
gga04114	Oocyte meiosis	0.776302	0			4	NP_001264678.1	MAD2L1
							XP_015143549.1	CDK1
							NP_001186786.1	CDK2
							XP_415533.2	ANAPC2
gga03460	Fanconi anemia pathway	0.778433	0			2	NP_001108323.1	FANCI
							NP_990504.1	RAD51
gga00480	Glutathione metabolism	0.7881	0			3	XP_001231545.2	RRM2
							NP_001026008.1	RRM1
							NP_990696.1	GSTT1
gga03440	Homologous recombination	0.809896	1	XP_004937894.2	SYCP3	1	NP_990504.1	RAD51
gga00534	Glycosaminoglycan biosynthesis - heparan sulfate / heparin	0.81189	1	NP_001292367.1	EXT2	0
gga00790	Folate biosynthesis	0.81189	0			1	NP_001006584.2	DHFR
gga00260	Glycine, serine and threonine metabolism	0.866767	1	XP_414685.1	BHMT	1	XP_414824.4	SHMT1
gga04620	Toll-like receptor signaling pathway	0.866776	2	XP_015144878.1	STAT1	1	NP_001026460.1	JUN
				NP_990703.1	IRF7
gga04060	Cytokine-cytokine receptor interaction	0.8923	1	XP_015153430.1	IL18	1	NP_990064.1	CD40LG
gga04540	Gap junction	0.914671	0			3	NP_990646.1	TUBB
							XP_015143549.1	CDK1
							NP_001292069.1	TUBA3E
gga00140	Steroid hormone biosynthesis	0.949542	0			1	NP_001264435.1	HSD17B7
gga04144	Endocytosis	0.996998	1	XP_004943756.1	PMLL	1	XP_015146868.1	TFRC
gga00220	Arginine biosynthesis	1	1	NP_001013413.1	ASS1	0
gga00061	Fatty acid biosynthesis	1	0			1	NP_990486.2	FASN
gga00360	Phenylalanine metabolism	1	1	NP_001092821.2	IL4I1	0
gga04933	AGE-RAGE signaling pathway in diabetic complications	1	2	XP_015134091.1	COL4A5	1	NP_001026460.1	JUN
				XP_015144878.1	STAT1
gga00270	Cysteine and methionine metabolism	1	2	NP_001092821.2	IL4I1	0
				XP_414685.1	BHMT
gga04514	Cell adhesion molecules (CAMs)	1	2	XP_025000840.1	CD274	1	NP_990064.1	CD40LG
				XP_025006015.1	SIGLEC1
gga04672	Intestinal immune network for IgA production	1	0			1	NP_990064.1	CD40LG
gga04120	Ubiquitin mediated proteolysis	1	1	XP_004943756.1	PMLL	3	NP_001025824.1	PPIL2
							XP_015152064.1	UBE2C
							XP_415533.2	ANAPC2
gga00280	Valine, leucine and isoleucine degradation	1	1	NP_001092821.2	IL4I1	1	XP_015132738.2	HMGCS1
gga00760	Nicotinate and nicotinamide metabolism	1	1	NP_001025899.1	NAMPT	0
gga03430	Mismatch repair	1	0			1	XP_015133608.1	MSH2
gga00983	Drug metabolism - other enzymes	1	0			1	XP_001232058.3	CES1L2
gga03040	Spliceosome	1	1	NP_001004397.1	SF3A2	4	XP_419331.1	SNRPB2
							NP_001264841.1	PPIH
							NP_001305347.1	HNRNPA1
							XP_004951036.1	PPIL1
gga00350	Tyrosine metabolism	1	1	NP_001092821.2	IL4I1	0
gga05132	Salmonella infection	1	1	XP_015153430.1	IL18	1	NP_001026460.1	JUN
gga03410	Base excision repair	1	0			1	XP_001233985.3	POLE
gga03020	RNA polymerase	1	0			1	NP_001264394.1	POLR2H
gga00630	Glyoxylate and dicarboxylate metabolism	1	0			1	XP_414824.4	SHMT1
gga00380	Tryptophan metabolism	1	1	NP_001092821.2	IL4I1	0
gga01230	Biosynthesis of amino acids	1	1	NP_001013413.1	ASS1	1	XP_414824.4	SHMT1
gga04512	ECM-receptor interaction	1	2	XP_419780.4	LAMA4	0
				XP_015134091.1	COL4A5
gga04330	Notch signaling pathway	1	1	XP_422114.4	DTX3L	0
gga03013	RNA transport	1	1	XP_003641173.1	FMR1	4	XP_423253.4	CLNS1A
							NP_001026155.1	NUPL2
							XP_003642190.3	EIF3B
							XP_015151393.1	POM121CL
gga04130	SNARE interactions in vesicular transport	1	0			1	NP_001012961.1	STX7
gga00982	Drug metabolism - cytochrome P450	1	0			1	NP_990696.1	GSTT1
gga00980	Metabolism of xenobiotics by cytochrome P450	1	0			1	NP_990696.1	GSTT1
gga04216	Ferroptosis	1	0			1	XP_015146868.1	TFRC
gga04350	TGF-beta signaling pathway	1	0			1	XP_417312.3	RBL1
gga04210	Apoptosis	1	1	NP_990702.2	CTSB	2	NP_001026460.1	JUN
							NP_001292069.1	TUBA3E
gga04068	FoxO signaling pathway	1	0			2	XP_015134378.1	CCNB2
							NP_001186786.1	CDK2
gga03008	Ribosome biogenesis in eukaryotes	1	0			2	XP_424808.1	RCL1
							XP_004936012.1	GAR1
gga03050	Proteasome	1	0			1	NP_001012568.1	PSME3
gga01212	Fatty acid metabolism	1	0			1	NP_990486.2	FASN
gga03420	Nucleotide excision repair	1	0			1	XP_001233985.3	POLE
gga00310	Lysine degradation	1	1	XP_417061.3	SETDB2	0
gga04920	Adipocytokine signaling pathway	1	0			1	XP_015152367.1	LOC419429
gga04010	MAPK signaling pathway	1	0			3	NP_001026460.1	JUN
							XP_015154249.1	PTPN7
							NP_001001858.1	STMN1
gga04510	Focal adhesion	1	3	XP_419780.4	LAMA4	1	NP_001026460.1	JUN
				XP_015134091.1	COL4A5
				NP_001090995.1	MYL10
gga04260	Cardiac muscle contraction	1	0			1	XP_015155676.1	TPM4
gga00970	Aminoacyl-tRNA biosynthesis	1	0			1	XP_414300.3	IARS
gga04310	Wnt signaling pathway	1	0			1	NP_001026460.1	JUN
gga04137	Mitophagy - animal	1	0			1	NP_001026460.1	JUN
gga04912	GnRH signaling pathway	1	0			1	NP_001026460.1	JUN
gga04012	ErbB signaling pathway	1	0			1	NP_001026460.1	JUN
gga04142	Lysosome	1	2	NP_990702.2	CTSB	0
				XP_421661.3	LIPA
gga04146	Peroxisome	1	1	XP_015129539.1	LOC107050261	0
gga04270	Vascular smooth muscle contraction	1	1	NP_989450.1	EDNRA	0
gga04140	Autophagy - animal	1	2	NP_990702.2	CTSB	0
				NP_001186431.1	DEPDC6
gga04261	Adrenergic signaling in cardiomyocytes	1	0			1	XP_015155676.1	TPM4
gga04020	Calcium signaling pathway	1	1	NP_989450.1	EDNRA	0
gga04150	mTOR signaling pathway	1	1	NP_001186431.1	DEPDC6	0
gga04910	Insulin signaling pathway	1	0			1	NP_990486.2	FASN
gga04141	Protein processing in endoplasmic reticulum	1	1	NP_989818.1	EIF2AK2	1	XP_015139110.1	HSP90AB1
gga01200	Carbon metabolism	1	0			1	XP_414824.4	SHMT1
gga04810	Regulation of actin cytoskeleton	1	1	NP_001090995.1	MYL10	0
